# Supplementary material for: Transcriptomic Analysis of the Adaptation of Listeria monocytogenes to Lagoon and Soil Matrices Associated with a Piggery Environment: Comparison of Expression Profiles
Source: Front Microbiol. 2017 Sep 26;8:1811. doi: 10.3389/fmicb.2017.01811 (PMC5623016; doi:10.3389/fmicb.2017.01811)
Supplement: Table S1 — Genes differentially expressed in the lagoon effluent. [file Table1.XLSX]

## Sheet: lagoon genes up after 20 min
Locus	Gene_Name	Start_Coordinate	End_Coordinate	FoldChange	description	Functional category
iap_618932_620380	iap	618932	620380	17.9236	P60 extracellular protein, invasion associated protein Iap	1.1
ispG_1474802_1475908	ispG	1474802	1475908	4.50423	4-hydroxy-3-methylbut-2-en-1-yl diphosphate synthase	1.1
lmo0441_470122_472158	lmo0441	470122	472158	10.7431	similar to penicillin-binding protein (D-alanyl-D-alanine carboxypeptidase)	1.1
lmo1215_1235670_1236539	lmo1215	1235670	1236539	7.04516	similar to N-acetylmuramoyl-L-alanine amidase (autolysin)	1.1
lmo1438_1470685_1472850	lmo1438	1470685	1472850	3.08117	similar to penicillin-binding protein	1.1
lmo2229_2317950_2320094	lmo2229	2317950	2320094	3.64747	similar to penicillin-binding protein	1.1
mreD_1580283_1580801	mreD	1580283	1580801	3.28809	similar to cell-shape determining protein MreD	1.1
murB_1450701_1451597	murB	1450701	1451597	4.69928	UDP-N-acetylenolpyruvoylglucosamine reductase	1.1
pbpA_1964489_1966972	pbpA	1964489	1966972	6.89751	similar to penicillin-binding protein 2A	1.1
pbpB_2121483_2123738	pbpB	2121483	2123738	7.15215	similar to penicillin-binding protein 2B	1.1
racE_1263829_1264629	racE	1263829	1264629	5.11317	similar to glutamate racemase	1.1
comEB_1517613_1518173	comEB	1517613	1518173	4.1625	similar to B. subtilis ComEB protein	1.10
comEC_1515356_1517578	comEC	1515356	1517578	4.50954	similar to putative integral membrane protein ComEC specifically required for DNA uptake but not for binding	1.10
comGA_1371454_1372476	comGA	1371454	1372476	3.16365	similar to B. subtilis comG operon protein 1	1.10
comGB_1370445_1371476	comGB	1370445	1371476	3.48833	similar to B. subtilis comG operon protein 2	1.10
lmo0275_297810_298652	lmo0275	297810	298652	5.34452	C-terminal part similar to B. subtilis ComEC protein	1.10
lmo0945_980177_981307	lmo0945	980177	981307	4.10468	similar to C-terminal part of B. subtilis ComEC protein and to ComEA	1.10
lmo0022_25351_25839	lmo0022	25351	25839	3.11945	similar to PTS system, fructose-specific IIB component	1.2
lmo0027_29100_31004	lmo0027	29100	31004	12.9779	similar to PTS system, beta-glucosides specific enzyme IIABC	1.2
lmo0179_179174_180052	lmo0179	179174	180052	9.3704	similar to sugar ABC transporters, permease proteins	1.2
lmo0180_180052_180900	lmo0180	180052	180900	5.04254	similar to sugar ABC transporter, permease protein	1.2
lmo0181_180928_182184	lmo0181	180928	182184	3.77533	similar to sugar ABC transporter, sugar-binding protein	1.2
lmo0194_197512_198204	lmo0194	197512	198204	5.77619	ABC transporter, ATP-binding protein	1.2
lmo0195_198201_199409	lmo0195	198201	199409	3.82386	similar to membrane protein (putative ABC transporter component)	1.2
lmo0278_300617_301717	lmo0278	300617	301717	123.911	similar to sugar ABC transporter, ATP-binding protein	1.2
lmo0298_324104_325417	lmo0298	324104	325417	3.17215	similar to PTS beta-glucoside-specific enzyme IIC component	1.2
lmo0299_325422_325712	lmo0299	325422	325712	3.73467	similar to PTS beta-glucoside-specific enzyme IIB component	1.2
lmo0301_327113_327454	lmo0301	327113	327454	5.84482	similar to PTS beta-glucoside-specific enzyme IIA component	1.2
lmo0358_385386_386780	lmo0358	385386	386780	6.09453	similar to PTS system, fructose-specific enzyme IIBC component	1.2
lmo0398_419544_420002	lmo0398	419544	420002	30.7723	similar to phosphotransferase system enzyme IIA	1.2
lmo0399_419999_420331	lmo0399	419999	420331	58.0959	similar to fructose-specific phosphotransferase enzyme IIB	1.2
lmo0400_420335_421447	lmo0400	420335	421447	34.2611	similar to fructose-specific phosphotransferase enzyme IIC	1.2
lmo0667_704452_705387	lmo0667	704452	705387	4.33022	similar to ABC transporter (ATP-binding protein)	1.2
lmo0787_811813_813189	lmo0787	811813	813189	4.62057	similar to amino acid transporter	1.2
lmo0818_843949_846579	lmo0818	843949	846579	17.1594	similar to cation transporting ATPase	1.2
lmo0841_872616_875258	lmo0841	872616	875258	5.01061	similar to cation (calcium) transporting ATPase	1.2
lmo0914_950363_950668	lmo0914	950363	950668	67.6884	similar to PTS system, IIB component	1.2
lmo0915_950673_951941	lmo0915	950673	951941	18.2504	similar to phosphotransferase system enzyme IIC	1.2
lmo0916_951956_952306	lmo0916	951956	952306	27.7585	similar to phosphotransferase system enzyme IIA	1.2
lmo1023_1051695_1052354	lmo1023	1051695	1052354	11.0581	similar to a bacterial K(+)-uptake system	1.2
lmo1041_1070597_1071367	lmo1041	1070597	1071367	5.54227	similar to molybdate ABC transporter binding protein	1.2
lmo1223_1244669_1245370	lmo1223	1244669	1245370	3.3456	similar to ABC transporter, ATP-binding proteins	1.2
lmo1389_1415152_1416693	lmo1389	1415152	1416693	21.0196	similar to sugar ABC transporter, ATP-binding protein	1.2
lmo1390_1416686_1417738	lmo1390	1416686	1417738	15.3626	similar to ABC transporter (permease proteins)	1.2
lmo1391_1417735_1418685	lmo1391	1417735	1418685	12.6239	similar to sugar ABC transporter, permease protein	1.2
lmo1431_1461866_1463467	lmo1431	1461866	1463467	4.6597	similar to ABC transporter (ATP-binding protein)	1.2
lmo1539_1574922_1575740	lmo1539	1574922	1575740	32.7298	similar to glycerol uptake facilitator	1.2
lmo1625_1667831_1669444	lmo1625	1667831	1669444	4.89501	similar to putative transporters	1.2
lmo1730_1795681_1796925	lmo1730	1795681	1796925	9.71164	similar to sugar ABC transporter binding protein	1.2
lmo1746_1815143_1817122	lmo1746	1815143	1817122	4.73445	similar to ABC transporter (permease)	1.2
lmo1747_1817112_1817879	lmo1747	1817112	1817879	11.501	similar to ABC transporter (ATP-binding protein)	1.2
lmo1761_1833125_1834480	lmo1761	1833125	1834480	3.32543	similar to putative sodium-dependent transporter	1.2
lmo1997_2070754_2071170	lmo1997	2070754	2071170	8.94805	similar to PTS mannose-specific enzyme IIA component	1.2
lmo2000_2073282_2074103	lmo2000	2073282	2074103	30.9926	similar to PTS mannose-specific enzyme IID component	1.2
lmo2001_2074084_2074902	lmo2001	2074084	2074902	29.2729	similar to PTS mannose-specific enzyme IIC component	1.2
lmo2002_2074925_2075392	lmo2002	2074925	2075392	37.2684	similar to PTS mannose-specific enzyme IIB component	1.2
lmo2123_2204857_2205708	lmo2123	2204857	2205708	5.34035	similar to maltodextrin ABC-transport system (permease)	1.2
lmo2124_2205709_2207016	lmo2124	2205709	2207016	3.42511	similar to maltodextrin ABC-transport system (permease)	1.2
lmo2125_2207103_2208362	lmo2125	2207103	2208362	10.3332	similar to maltose/maltodextrin ABC-transporter (binding protein)	1.2
lmo2135_2219751_2220845	lmo2135	2219751	2220845	4.10637	similar to PTS system, fructose-specific enzyme IIC component	1.2
lmo2136_2220862_2221173	lmo2136	2220862	2221173	4.93965	similar to PTS system, fructose-specific enzyme IIB component	1.2
lmo2137_2221186_2221659	lmo2137	2221186	2221659	3.14609	similar to PTS system, fructose-specific enzyme IIA component	1.2
lmo2196_2284539_2286215	lmo2196	2284539	2286215	5.30782	similar to pheromone ABC transporter (binding protein)	1.2
lmo2259_2346935_2347285	lmo2259	2346935	2347285	2.95924	similar to phosphotransferase system (PTS) beta-glucoside-specific enzyme IIA	1.2
lmo2495_2570362_2571141	lmo2495	2570362	2571141	5.83059	similar to phosphate ABC transporter (ATP-binding protein)	1.2
lmo2496_2571156_2571971	lmo2496	2571156	2571971	6.85363	similar to phosphate ABC transporter (ATP-binding protein)	1.2
lmo2497_2571999_2572883	lmo2497	2571999	2572883	31.372	similar to phosphate ABC transporter (permease protein)	1.2
lmo2498_2572880_2573803	lmo2498	2572880	2573803	29.6211	similar to phosphate ABC transporter (permease protein)	1.2
lmo2499_2573897_2574805	lmo2499	2573897	2574805	80.3742	similar to phosphate ABC transporter (binding protein)	1.2
lmo2650_2722884_2723156	lmo2650	2722884	2723156	33.6975	similar to hypothetical PTS enzyme IIB component	1.2
lmo2651_2723159_2723593	lmo2651	2723159	2723593	26.2422	similar to mannitol-specific PTS enzyme IIA component	1.2
lmo2665_2738719_2739990	lmo2665	2738719	2739990	4.33139	similar to PTS system galactitol-specific enzyme IIC component	1.2
lmo2666_2740052_2740333	lmo2666	2740052	2740333	8.18951	similar to PTS system galactitol-specific enzyme IIB component	1.2
lmo2667_2740390_2740854	lmo2667	2740390	2740854	17.2956	similar to PTS system galactitol-specific enzyme IIA component	1.2
lmo2683_2757606_2757911	lmo2683	2757606	2757911	3.16666	similar to cellobiose phosphotransferase enzyme IIB component	1.2
lmo2684_2758046_2759353	lmo2684	2758046	2759353	6.44778	similar to cellobiose phosphotransferase enzyme IIC component	1.2
lmo2685_2759390_2759692	lmo2685	2759390	2759692	9.1489	similar to cellobiose phosphotransferase enzyme IIA component	1.2
lmo2708_2780933_2782297	lmo2708	2780933	2782297	36.3205	similar to PTS system, cellobiose-specific enzyme IIC	1.2
lmo2772_2854429_2856282	lmo2772	2854429	2856282	11.9513	similar to beta-glucoside-specific enzyme IIABC	1.2
opuCA_1459049_1460242	opuCA	1459049	1460242	3.02446	similar to glycine betaine/carnitine/choline ABC transporter (ATP-binding protein)	1.2
opuCB_1458389_1459045	opuCB	1458389	1459045	3.28471	similar to glycine betaine/carnitine/choline ABC transporter (membrane protein)	1.2
tcsA_1413646_1414719	tcsA	1413646	1414719	12.3375	CD4+ T cell-stimulating antigen, lipoprotein	1.2
zurA_1479330_1480103	zurA	1479330	1480103	4.00487	metal (zinc) transport protein(ABC transporter, ATP-binding protein)	1.2
zurM_1478477_1479355	zurM	1478477	1479355	3.88205	metal (zinc) transport protein (ABC transporter, permease protein)	1.2
lmo0050_52630_53925	lmo0050	52630	53925	4.00689	similar to sensor histidine kinase (AgrC from Staphylococcus)	1.3
lmo0288_311830_313662	lmo0288	311830	313662	3.62042	similar to two-component sensor histidine kinase	1.3
lmo1021_1049983_1051041	lmo1021	1049983	1051041	6.47489	similar to two-component sensor histidine kinase in particular B. subtilis YvqE protein	1.3
lmo1173_1200625_1202082	lmo1173	1200625	1202082	3.38315	similar to two-component sensor histidine kinase	1.3
lmo2421_2491552_2492694	lmo2421	2491552	2492694	5.3658	similar to two-component sensor histidine kinase	1.3
lmo2163_2245899_2246975	lmo2163	2245899	2246975	3.88242	similar to oxidoreductase	1.4
lmo1269_1293088_1293654	lmo1269	1293088	1293654	8.19147	similar to type-I signal peptidase	1.6
lmo1270_1293689_1294258	lmo1270	1293689	1294258	6.41076	similar to signal peptidase I	1.6
lmo1271_1294360_1294902	lmo1271	1294360	1294902	3.78936	similar to signal peptidase I	1.6
lmo1527_1561978_1564242	lmo1527	1561978	1564242	4.22869	similar to protein-export membrane protein SecDF	1.6
ftsA_2113734_2115014	ftsA	2113734	2115014	8.41713	highly similar to cell-division protein FtsA	1.7
ftsL_2123735_2124097	ftsL	2123735	2124097	6.19901	similar to cell-division protein FtsL	1.7
ftsZ_2112492_2113667	ftsZ	2112492	2113667	6.21397	highly similar to cell-division initiation protein FtsZ	1.7
lmo0217_223490_223876	lmo0217	223490	223876	3.40037	similar to B. subtilis DivIC protein	1.7
lmo1071_1097786_1098988	lmo1071	1097786	1098988	3.15262	similar to cell-division protein RodA and FtsW	1.7
lmo2428_2497069_2498238	lmo2428	2497069	2498238	4.72153	similar to cell division proteins RodA, FtsW	1.7
actA_209470_211389	actA	209470	211389	4.99159	actin-assembly inducing protein precursor	1.8
lmo0130_131419_133773	lmo0130	131419	133773	21.9448	similar to 5'-nucleotidase, putative peptidoglycan bound protein (LPXTG motif)	1.8
lmo2504_2580470_2581780	lmo2504	2580470	2581780	6.38974	similar to cell wall binding proteins	1.8
glpD_1320608_1322284	glpD	1320608	1322284	12.9686	similar to glycerol 3 phosphate dehydrogenase	2.1.1
glpK_1573354_1574847	glpK	1573354	1574847	17.3853	glycerol kinase	2.1.1
lmo0010_12918_13886	lmo0010	12918	13886	3.95027	similar to mevalonate kinase	2.1.1
lmo0075_79047_79820	lmo0075	79047	79820	3.20297	similar to carboxyphosphonoenolpyruvate phosphonomutase	2.1.1
lmo0105_110013_112283	lmo0105	110013	112283	28.2247	highly similar to chitinase B	2.1.1
lmo0277_299607_300578	lmo0277	299607	300578	11.6659	similar to oxidoreductase	2.1.1
lmo0300_325729_327120	lmo0300	325729	327120	4.77647	similar to phospho-beta-glucosidase and phospho-beta-galactosidase	2.1.1
lmo0319_343221_344636	lmo0319	343221	344636	5.52417	similar to phospho-beta-glucosidase	2.1.1
lmo0344_373832_374596	lmo0344	373832	374596	3.79891	similar to dehydrogenase/reductase	2.1.1
lmo0345_374621_375067	lmo0345	374621	375067	4.71981	similar to sugar-phosphate isomerase	2.1.1
lmo0347_375842_376492	lmo0347	375842	376492	5.58249	similar to dihydroxyacetone kinase	2.1.1
lmo0348_376514_377509	lmo0348	376514	377509	5.898	similar to dihydroxyacetone kinase	2.1.1
lmo0401_421469_424096	lmo0401	421469	424096	6.40573	highly similar to E. col YbgG protein, a putative sugar hydrolase	2.1.1
lmo0640_680360_681277	lmo0640	680360	681277	3.16129	similar to oxidoreductase	2.1.1
lmo0917_952318_953769	lmo0917	952318	953769	7.84866	similar to beta-glucosidase	2.1.1
lmo1066_1093000_1093773	lmo1066	1093000	1093773	3.34197	similar to extragenic suppressor protein SuhB and to myo-inositol-1(or 4)-monophosphatase	2.1.1
lmo1180_1208603_1208887	lmo1180	1208603	1208887	4.49522	similar to putative carboxysome structural protein	2.1.1
lmo1186_1211869_1212990	lmo1186	1211869	1212990	9.60226	similar to ethanolamine utilization protein EutH - Escherichia coli	2.1.1
lmo1187_1212983_1213426	lmo1187	1212983	1213426	7.55019	similar to ethanolamine utilization protein EutQ	2.1.1
lmo1728_1789825_1793085	lmo1728	1789825	1793085	3.79673	some similarities to cellobiose-phosphorylase	2.1.1
lmo1729_1793082_1795253	lmo1729	1793082	1795253	5.44307	similar to beta-glucosidases	2.1.1
lmo1737_1806446_1807552	lmo1737	1806446	1807552	4.13967	similar to glycerol dehydrogenase	2.1.1
lmo1818_1891944_1892600	lmo1818	1891944	1892600	6.52061	similar to ribulose-5-phosphate 3-epimerase	2.1.1
lmo1867_1939999_1942638	lmo1867	1939999	1942638	7.48426	similar to pyruvate phosphate dikinase	2.1.1
lmo1998_2071187_2072182	lmo1998	2071187	2072182	10.9534	similar to opine catabolism protein	2.1.1
lmo1999_2072205_2073269	lmo1999	2072205	2073269	21.4127	weakly similar to glucosamine-fructose-6-phosphate aminotransferase	2.1.1
lmo2122_2203996_2204829	lmo2122	2203996	2204829	4.30156	similar to maltodextrose utilization protein MalA	2.1.1
lmo2480_2556013_2556510	lmo2480	2556013	2556510	3.01719	similar to acetyltransferase	2.1.1
lmo2584_2664343_2665128	lmo2584	2664343	2665128	27.0144	similar to formate dehydrogenase associated protein	2.1.1
lmo2586_2665666_2668653	lmo2586	2665666	2668653	16.8665	similar to formate dehydrogenase alpha chain	2.1.1
lmo2771_2852988_2854436	lmo2771	2852988	2854436	4.33295	similar to beta-glucosidase	2.1.1
lmo2824_2911415_2912602	lmo2824	2911415	2912602	3.38668	similar to D-3-phosphoglycerate dehydrogenase	2.1.1
lmo0343_373129_373785	lmo0343	373129	373785	3.26424	similar to transaldolase	2.1.2
lmo0346_375074_375838	lmo0346	375074	375838	3.14674	similar to triosephosphate isomerase	2.1.2
lmo0411_433153_434745	lmo0411	433153	434745	3.82095	similar to phosphoenolpyruvate synthase (N-terminal part)	2.1.2
lmo0517_551467_552282	lmo0517	551467	552282	13.4687	similar to phosphoglycerate mutase	2.1.2
pycA_1099266_1102706	pycA	1099266	1102706	5.85537	highly similar to pyruvate carboxylase	2.1.2
citB_1684563_1687265	citB	1684563	1687265	3.00646	highly similar to aconitate hydratases	2.1.3
citC_1604613_1605875	citC	1604613	1605875	7.1641	highly similar to isocitrate dehyrogenases	2.1.3
citZ_1605895_1607016	citZ	1605895	1607016	4.65271	highly similar to citrate synthase subunit II	2.1.3
aroA_1644106_1645191	aroA	1644106	1645191	5.85604	3-deoxy-D-arabino-heptulosonate 7-phosphate synthase	2.2
aroF_2003145_2004311	aroF	2003145	2004311	3.40749	similar to chorismate synthase	2.2
daaA_1661588_1662457	daaA	1661588	1662457	3.85716	D-Amino Acid Aminotransferase	2.2
dal_924917_926023	dal	924917	926023	4.3481	similar to alanine racemase	2.2
dapA_1467325_1468206	dapA	1467325	1468206	3.29551	dihydrodipicolinate synthase	2.2
gcvT_1373015_1374103	gcvT	1373015	1374103	8.11297	aminomethyltransferase	2.2
glnA_1326879_1328213	glnA	1326879	1328213	12.3897	highly similar to glutamine synthetases	2.2
glyA_2615458_2616699	glyA	2615458	2616699	3.84857	highly similar to glycine hydroxymethyltransferase	2.2
hisA_602208_602930	hisA	602208	602930	3.8128	highly similar to phosphoribosylformimino-5-aminoimidazole carboxamide ribotide isomerase	2.2
hisF_601463_602218	hisF	601463	602218	3.17759	highly similar to cyclase HisF	2.2
hom_2623125_2624411	hom	2623125	2624411	5.21579	highly similar to homoserine dehydrogenase	2.2
ilvB_2056205_2057926	ilvB	2056205	2057926	14.8446	similar to acetolactate synthase (acetohydroxy-acid synthase) (large subunit)	2.2
ilvD_2054493_2056187	ilvD	2054493	2056187	25.5079	similar to dihydroxy-acid dehydratase	2.2
leuB_2061209_2062261	leuB	2061209	2062261	6.44484	similar to 3-isopropylmalate dehydrogenase	2.2
leuC_2062263_2063651	leuC	2062263	2063651	4.50258	similar to 3-isopropylmalate dehydratase (large subunit)	2.2
lmo0458_494011_495561	lmo0458	494011	495561	5.26763	similar to hydantoinase	2.2
lmo0538_576403_577584	lmo0538	576403	577584	4.18148	similar to N-acyl-L-amino acid amidohydrolase	2.2
lmo0978_1009098_1010117	lmo0978	1009098	1010117	3.53478	similar to branched-chain amino acid aminotransferase	2.2
lmo1349_1374119_1375465	lmo1349	1374119	1375465	8.23266	similar to glycine dehydrogenase (decarboxylating) subunit 1	2.2
lmo1350_1375462_1376928	lmo1350	1375462	1376928	6.37602	similar to glycine dehydrogenase (decarboxylating) subunit 2	2.2
lmo1436_1468221_1469432	lmo1436	1468221	1469432	5.1308	similar to aspartokinase I (alpha and beta subunits)	2.2
lmo1437_1469444_1470487	lmo1437	1469444	1470487	6.24641	similar to aspartate-semialdehyde dehydrogenase	2.2
lmo1490_1521533_1522354	lmo1490	1521533	1522354	4.62497	similar to shikimate 5-dehydrogenase (AroD)	2.2
lmo1517_1549920_1550285	lmo1517	1549920	1550285	5.16085	similar to nitrogen regulatory PII protein	2.2
lmo1585_1626620_1627633	lmo1585	1626620	1627633	4.62432	similar to proteases	2.2
lmo1603_1646669_1647781	lmo1603	1646669	1647781	2.99029	similar to aminopeptidase	2.2
lmo1812_1886887_1887777	lmo1812	1886887	1887777	3.94694	similar to L-serine dehydratase	2.2
lmo2374_2450437_2451798	lmo2374	2450437	2451798	11.1277	similar to aspartate kinase	2.2
lmo2647_2719735_2720484	lmo2647	2719735	2720484	13.7485	similar to creatinine amidohydrolase	2.2
mpl_207739_209271	mpl	207739	209271	7.45592	Zinc metalloproteinase precursor	2.2
serC_2912595_2913686	serC	2912595	2913686	8.55763	highly similar to phosphoserine aminotransferase	2.2
thrC_2622067_2623122	thrC	2622067	2623122	3.87218	highly similar to threonine synthase	2.2
carB_1909614_1912826	carB	1909614	1912826	4.4747	carbamoyl-phosphate synthetase large chain (catalytic subunit)	2.3
gmk_1902484_1903101	gmk	1902484	1903101	3.04841	guanylate kinase	2.3
guaA_1129945_1131501	guaA	1129945	1131501	5.33992	highly similar to GMP synthetase	2.3
lmo0132_134782_136290	lmo0132	134782	136290	7.05354	similar to inosine monophosphate dehydrogenase	2.3
lmo2657_2730564_2731961	lmo2657	2730564	2731961	3.61916	similar to dGTP triphosphohydrolase	2.3
pdp_2066455_2067756	pdp	2066455	2067756	3.56644	similar to pyrimidine-nucleoside phosphorylase	2.3
acpS_924542_924898	acpS	924542	924898	6.55627	similar to holo-acyl-carrier protein synthase	2.4
fabD_1882128_1883069	fabD	1882128	1883069	2.97908	similar to malonyl CoA-acyl carrier protein transacylase	2.4
lmo0110_117841_118956	lmo0110	117841	118956	4.25103	similar to lipase	2.4
lmo0494_530515_531108	lmo0494	530515	531108	3.03981	weakly similar to esterase	2.4
lmo0857_895278_895991	lmo0857	895278	895991	11.0686	similar to carboxylesterase	2.4
lmo1005_1036068_1036928	lmo1005	1036068	1036928	4.77027	similar to 3-hydroxyisobutyrate dehydrogenase (B. subtilis YkwC protein)	2.4
lmo1292_1319677_1320375	lmo1292	1319677	1320375	3.43683	similar to glycerophosphodiester phosphodiesterase	2.4
lmo1394_1421454_1422185	lmo1394	1421454	1422185	4.41802	similar to 3-ketoacyl-acyl carrier protein reductase	2.4
lmo1396_1423255_1423833	lmo1396	1423255	1423833	6.47416	similar to phosphatidylglycerophosphate synthase	2.4
lmo1414_1443873_1445042	lmo1414	1443873	1445042	6.96135	similar to Acetyl-CoA:acetyltransferase	2.4
lmo1415_1445192_1446358	lmo1415	1445192	1446358	5.23734	similar to hydroxy-3-methylglutaryl coenzyme A synthase	2.4
lmo1464_1497221_1497616	lmo1464	1497221	1497616	3.34027	similar to diacylglycerol kinase	2.4
lmo1647_1696280_1696888	lmo1647	1696280	1696888	3.46556	similar to 1-acylglycerol-3-phosphate O-acyltransferases	2.4
lmo2648_2720497_2721489	lmo2648	2720497	2721489	14.3292	similar to Phosphotriesterase	2.4
plcA_204624_205577	plcA	204624	205577	21.9333	phosphatidylinositol-specific phospholipase c	2.4
cbiP_1230773_1232308	cbiP	1230773	1232308	3.61417	similar to cobyric acid synthase CbiP	2.5
cobD_1196097_1197182	cobD	1196097	1197182	3.03224	similar to Salmonella typhimurium CobD protein and to histidinol-phosphate aminotransferase	2.5
hemL_1589175_1590464	hemL	1589175	1590464	4.0952	highly similar to glutamate-1-semialdehyde 2,1-aminotransferases	2.5
lmo0315_340278_340952	lmo0315	340278	340952	4.91934	similar to thiamin biosynthesis protein	2.5
lmo0884_923161_924540	lmo0884	923161	924540	5.93724	similar to protoporphyrinogen IX and coproporphyrinogen III oxidase (HemY)	2.5
lmo0922_959711_960631	lmo0922	959711	960631	3.76546	similar to pantothenate kinase	2.5
lmo1042_1071462_1072685	lmo1042	1071462	1072685	44.3378	similar to molybdopterin biosynthesis protein moeA	2.5
lmo1043_1072664_1073149	lmo1043	1072664	1073149	16.9414	similar to molybdopterin-guanine dinucleotide biosynthesis MobB	2.5
lmo1044_1073146_1073568	lmo1044	1073146	1073568	10.3825	similar to molybdopterin converting factor, subunit 2	2.5
lmo1045_1073552_1073800	lmo1045	1073552	1073800	17.1297	similar to molybdopterin converting factor (subunit 1).	2.5
lmo1048_1075360_1075848	lmo1048	1075360	1075848	9.9475	similar to molybdenum cofactor biosynthesis protein B	2.5
moaA_1074324_1075325	moaA	1074324	1075325	17.8336	molybdenum cofactor biosynthesis protein A	2.5
moaC_1073813_1074295	moaC	1073813	1074295	15.4697	molybdenum cofactor biosynthesis protein C	2.5
nadE_1128206_1129030	nadE	1128206	1129030	3.15399	NH(3)-dependent NAD(+) synthetase	2.5
tktB_1387381_1389210	tktB	1387381	1389210	3.63474	similar to D-1-deoxyxylulose 5-phosphate synthase	2.5
lmo1418_1448315_1449583	lmo1418	1448315	1449583	3.21773	weakly similar to pyrophosphatase	2.6
lmo1467_1500268_1501227	lmo1467	1500268	1501227	8.05196	similar to phosphate starvation induced protein PhoH	2.6
lmo1870_1944145_1944768	lmo1870	1944145	1944768	8.10532	similar to alkaline phosphatase	2.6
dnaB_1598432_1599808	dnaB	1598432	1599808	6.14682	chromosome replication initiation / membrane attachment protein DnaB	3.1
dnaG_1487699_1489579	dnaG	1487699	1489579	4.17942	DNA primase	3.1
dnaI_1597499_1598422	dnaI	1597499	1598422	7.18255	primosome component (helicase loader) DnaI	3.1
ligA_1827941_1829956	ligA	1827941	1829956	5.28905	DNA ligase	3.1
lmo0162_162467_163459	lmo0162	162467	163459	7.65896	similar to B. subtilis DNA polymerase III (delta' subunit)	3.1
pcrA_1829982_1832177	pcrA	1829982	1832177	4.95522	ATP-dependent DNA helicase	3.1
polC_1346951_1351285	polC	1346951	1351285	3.26187	highly similar to DNA polymerase III (alpha subunit)	3.1
rnhC_1253379_1254305	rnhC	1253379	1254305	3.27904	similar to B. subtilis ribonuclease HIII	3.1
lmo1248_1272717_1273193	lmo1248	1272717	1273193	4.60317	weakly similar to 8-oxo-dGTPase (mutT)	3.2
lmo2243_2334003_2334569	lmo2243	2334003	2334569	3.87935	similar to methylphosphotriester-DNA alkyltransferase and transcriptional regulator	3.2
mutM_1600975_1601796	mutM	1600975	1601796	3.36101	highly similar to formamidopyrimidine-DNA glycosylases	3.2
mutS_1430237_1432819	mutS	1430237	1432819	3.62843	DNA mismatch repair (recognition)	3.2
recU_1963852_1964457	recU	1963852	1964457	3.8688	similar to DNA repair and homologous recombination protein	3.3
ccpA_1642865_1643872	ccpA	1642865	1643872	5.45191	catabolite control protein A	3.5.2
glnR_1326440_1326808	glnR	1326440	1326808	7.27045	similar to glutamine synthetase repressor	3.5.2
gltC_1805041_1805928	gltC	1805041	1805928	8.226	transcription activator of glutamate synthase operon GltC	3.5.2
lmo0178_177924_179138	lmo0178	177924	179138	18.8096	similar to xylose repressor	3.5.2
lmo0416_439009_439212	lmo0416	439009	439212	3.41469	similar to putative transcription regulator	3.5.2
lmo0480_516076_516636	lmo0480	516076	516636	3.04158	similar to putative transcriptional regulator	3.5.2
lmo0597_638781_639482	lmo0597	638781	639482	5.34038	similar to transcription regulator CRP/FNR family	3.5.2
lmo0639_679763_680296	lmo0639	679763	680296	8.3947	similar to a transcription regulator (surface protein PAg negative regulator par)	3.5.2
lmo0984_1015153_1015608	lmo0984	1015153	1015608	2.97803	weakly similar to two-component response regulator	3.5.2
lmo1022_1051038_1051676	lmo1022	1051038	1051676	8.1683	similar to two-component response regulator, in particular B. subtilis YvqC protein	3.5.2
lmo1026_1054319_1055284	lmo1026	1054319	1055284	4.26599	similar to B. subtilis LytR protein	3.5.2
lmo1150_1180152_1181036	lmo1150	1180152	1181036	10.4994	Regulatory protein similar to Salmonella typhimurium PocR protein	3.5.2
lmo1172_1200051_1200632	lmo1172	1200051	1200632	5.93921	similar to similar to two-component response regulator	3.5.2
lmo1262_1286830_1287225	lmo1262	1286830	1287225	3.49181	similar to transcriptional regulator (phage-related)	3.5.2
lmo1478_1511375_1511812	lmo1478	1511375	1511812	24.3833	similar to transcriptional regulator (MerR family)	3.5.2
lmo1727_1788812_1789777	lmo1727	1788812	1789777	6.84969	similar to transcription regulators (LacI family)	3.5.2
lmo2003_2075412_2076113	lmo2003	2075412	2076113	19.4917	similar to transcription regulator GntR family	3.5.2
lmo2004_2076115_2076846	lmo2004	2076115	2076846	22.7788	similar to transcription regulator GntR family	3.5.2
lmo2099_2177571_2179577	lmo2099	2177571	2179577	3.75329	similar to transcription antiterminator	3.5.2
lmo2138_2221671_2223128	lmo2138	2221671	2223128	9.78452	similar to transcription regulator	3.5.2
lmo2233_2323375_2324253	lmo2233	2323375	2324253	5.90197	similar to transcriptional regulators (LysR family)	3.5.2
lmo2422_2492684_2493379	lmo2422	2492684	2493379	6.27204	similar to two-component response regulator	3.5.2
lmo2515_2593837_2594523	lmo2515	2593837	2594523	3.43418	similar to B. subtilis two-component response regulator DegU	3.5.2
lmo2583_2663619_2664296	lmo2583	2663619	2664296	7.94709	similar to two-component response regulator	3.5.2
lmo2668_2740888_2742957	lmo2668	2740888	2742957	8.77174	similar to transcriptional antiterminator (BglG family)	3.5.2
lmo2690_2766207_2766773	lmo2690	2766207	2766773	8.67288	similar to transcription regulator, TetR family	3.5.2
lmo2773_2856379_2857218	lmo2773	2856379	2857218	4.4238	similar to transcription antiterminator	3.5.2
lmo2851_2940053_2941033	lmo2851	2940053	2941033	8.63443	similar to AraC-type regulatory protein	3.5.2
greA_1527422_1527904	greA	1527422	1527904	3.04234	Transcription elongation factor greA	3.5.3
lmo1246_1270849_1272261	lmo1246	1270849	1272261	3.91191	similar to ATP-dependent RNA helicase (DEAD motif)	3.5.3
lmo1644_1688670_1691888	lmo1644	1688670	1691888	3.05012	similar to SNF2-type helicase	3.5.3
rpoB_273003_276557	rpoB	273003	276557	3.89648	RNA polymerase (beta subunit)	3.5.3
rpoC_276728_280333	rpoC	276728	280333	4.30435	RNA polymerase (beta' subunit)	3.5.3
ksgA_192586_193473	ksgA	192586	193473	3.10344	dimethyladenosine transferase (16S rRNA dimethylase)	3.6
lmo1722_1784473_1785798	lmo1722	1784473	1785798	5.11853	similar to ATP-dependent RNA helicases	3.6
miaA_1322410_1323327	miaA	1322410	1323327	5.16451	similar to tRNA isopentenylpyrophosphate transferase	3.6
rph_1264642_1265388	rph	1264642	1265388	3.42644	ribonuclease PH	3.6
rplJ_266431_266931	rplJ	266431	266931	3.18099	ribosomal protein L10	3.7.1
rpsE_2697463_2697966	rpsE	2697463	2697966	3.63611	ribosomal protein S5	3.7.1
ileS_2097176_2099941	ileS	2097176	2099941	3.64205	isoleucyl-tRNA synthetase	3.7.2
proS_1345140_1346846	proS	1345140	1346846	3.88045	prolyl-tRNA synthetase	3.7.2
infB_1356032_1356310	infB	1356032	1356310	4.33559	highly similar to translation initiation factor IF-2	3.7.3
rbfA_1356327_1356671	rbfA	1356327	1356671	4.87874	highly similar to ribosome-binding factor A	3.7.3
lepA_1511858_1513684	lepA	1511858	1513684	3.10653	highly similar to GTP-binding protein LepA	3.7.4
lmo1800_1872724_1873620	lmo1800	1872724	1873620	5.43579	similar to protein-tyrosine phosphatase	3.8
lmo1821_1895461_1896219	lmo1821	1895461	1896219	3.17643	similar to putative phosphoprotein phosphatase	3.8
cspD_1953513_1953713	cspD	1953513	1953713	187.154	similar to cold shock protein	4.1
cspL_1387014_1387214	cspL	1387014	1387214	9.90036	similar to cold shock protein	4.1
RsbR_927110_927946	RsbR	927110	927946	7.85998	highly similar to positive regulator of sigma-B activity	4.1
rsbS_927952_928308	rsbS	927952	928308	9.00025	highly similar to negative regulation of sigma-B activity	4.1
rsbT_928311_928721	rsbT	928311	928721	6.57341	highly similar to positive regulation of sigma-B activity	4.1
rsbU_928738_929742	rsbU	928738	929742	4.85997	highly similar to serine phosphatase RsbU	4.1
lmo1967_2040911_2042110	lmo1967	2040911	2042110	5.23033	similar to toxic ion resistance proteins	4.2
lmo0349_377531_377872	lmo0349	377531	377872	8.41109	hypothetical protein lmo0349	5.1
lmo0350_377888_378319	lmo0350	377888	378319	5.329	hypothetical protein lmo0350	5.1
lmo1247_1272286_1272549	lmo1247	1272286	1272549	3.37639	hypothetical protein lmo1247	5.1
lmo2079_2157949_2159094	lmo2079	2157949	2159094	5.53038	hypothetical protein lmo2079	5.1
engB_1594535_1595119	engB	1594535	1595119	7.07582	Probable GTP-binding protein engB	5.2
lemA_995210_995767	lemA	995210	995767	3.28118	Listeria epitope LemA	5.2
lmo0163_163465_164298	lmo0163	163465	164298	6.35726	hypothetical protein lmo0163	5.2
lmo0164_164309_164698	lmo0164	164309	164698	5.22786	similar to B. subtilis YabA protein	5.2
lmo0187_192018_192593	lmo0187	192018	192593	10.9479	similar to B. subtilis YabF protein	5.2
lmo0193_196786_197463	lmo0193	196786	197463	5.86083	hypothetical protein lmo0193	5.2
lmo0276_298669_299490	lmo0276	298669	299490	7.69897	conserved hypothetical protein	5.2
lmo0314_339270_340055	lmo0314	339270	340055	10.4724	similar to unknown protein	5.2
lmo0454_488802_489749	lmo0454	488802	489749	3.86088	conserved hypothetical protein similar to B. subtilis YeaC	5.2
lmo0457_492918_494018	lmo0457	492918	494018	3.68963	similar to unknown proteins	5.2
lmo0482_518597_519700	lmo0482	518597	519700	3.78229	similar to conserved hypothetical proteins, highly similar to B. subtilis YloN protein	5.2
lmo0485_520961_521536	lmo0485	520961	521536	6.90647	hypothetical protein lmo0485	5.2
lmo0534_571204_572559	lmo0534	571204	572559	3.23793	similar to unknown proteins	5.2
lmo0599_640300_640632	lmo0599	640300	640632	3.87684	conserved hypothetical protein	5.2
lmo0755_781103_781924	lmo0755	781103	781924	8.98621	similar to unknown proteins	5.2
lmo0779_803745_804212	lmo0779	803745	804212	4.48486	hypothetical protein lmo0779	5.2
lmo0793_821070_821771	lmo0793	821070	821771	3.01586	similar to conserved hypothetical protein	5.2
lmo0845_882962_884065	lmo0845	882962	884065	5.71295	similar to B. subtilis YxjH and YxjG proteins	5.2
lmo0882_921062_921544	lmo0882	921062	921544	10.9087	similar to B. subtilis YdbS protein	5.2
lmo0883_921537_923012	lmo0883	921537	923012	4.14006	similar to B. subtilis YbtB protein	5.2
lmo0887_926229_926507	lmo0887	926229	926507	3.33633	similar to B. subtilis YdcD protein	5.2
lmo0888_926511_926858	lmo0888	926511	926858	3.40901	similar to B. subtilis YdcE protein	5.2
lmo0927_963294_965255	lmo0927	963294	965255	4.81116	hypothetical transmembrane protein	5.2
lmo0951_985743_986564	lmo0951	985743	986564	4.22404	hypothetical protein lmo0951	5.2
lmo0976_1007669_1008112	lmo0976	1007669	1008112	24.0693	similar to B. subtilis YjcF protein	5.2
lmo0977_1008130_1008879	lmo0977	1008130	1008879	25.785	similar to B. subtilis YjcH protein	5.2
lmo0992_1022535_1023302	lmo0992	1022535	1023302	6.12749	conserved hypothetical protein	5.2
lmo1019_1048266_1049138	lmo1019	1048266	1049138	3.0278	similar to B. subtilis YitL protein	5.2
lmo1020_1049273_1049986	lmo1020	1049273	1049986	7.01702	similar to B. subtilis YvqF protein	5.2
lmo1037_1067723_1068526	lmo1037	1067723	1068526	4.3526	highly similar to B. subtilis YoaT protein	5.2
lmo1050_1076989_1077543	lmo1050	1076989	1077543	8.55945	similar to B. subtilis YdfE protein	5.2
lmo1070_1097322_1097603	lmo1070	1097322	1097603	5.39902	similar to B. subtilis YlaN protein	5.2
lmo1092_1126704_1128194	lmo1092	1126704	1128194	2.99431	conserved hypothetical protein, similar to B. subtilis YueK protein	5.2
lmo1133_1167645_1167953	lmo1133	1167645	1167953	7.76903	similar to B. subtilis YjcS protein	5.2
lmo1229_1254459_1254722	lmo1229	1254459	1254722	10.805	similar to B. subtilis YshA protein	5.2
lmo1230_1254722_1255264	lmo1230	1254722	1255264	11.7297	similar to B. subtilis YshB protein	5.2
lmo1239_1265392_1266003	lmo1239	1265392	1266003	4.06724	conserved hypothetical protein, similar to B. subtilis YsnA protein	5.2
lmo1240_1266040_1266564	lmo1240	1266040	1266564	3.07534	conserved hypothetical protein, similar to B. subtilis YsnB protein	5.2
lmo1243_1269262_1269669	lmo1243	1269262	1269669	3.22653	hypothetical protein lmo1243	5.2
lmo1266_1289188_1290126	lmo1266	1289188	1290126	4.41358	hypothetical protein lmo1266	5.2
lmo1309_1335932_1336438	lmo1309	1335932	1336438	5.11484	similar to E. coli YbdM protein	5.2
lmo1310_1336448_1337752	lmo1310	1336448	1337752	4.28619	similar to E. coli YbdN protein	5.2
lmo1337_1364669_1366207	lmo1337	1364669	1366207	5.43438	similar to B. subtilis yqgP	5.2
lmo1338_1366220_1366432	lmo1338	1366220	1366432	4.39034	similar to B. subtilis yqgQ	5.2
lmo1385_1409070_1409996	lmo1385	1409070	1409996	5.34268	similar to unknown protein	5.2
lmo1395_1422236_1423165	lmo1395	1422236	1423165	5.84216	similar to unknown protein	5.2
lmo1399_1426766_1428328	lmo1399	1426766	1428328	3.76184	similar to unknown protein	5.2
lmo1408_1438724_1439254	lmo1408	1438724	1439254	4.61286	similar to unknown proteins	5.2
lmo1419_1449647_1450684	lmo1419	1449647	1450684	7.73386	conserved hypothetical protein	5.2
lmo1434_1465638_1467305	lmo1434	1465638	1467305	4.39688	similar to unknown proteins	5.2
lmo1456_1489599_1490039	lmo1456	1489599	1490039	3.01026	similar to unknown proteins	5.2
lmo1465_1497594_1498079	lmo1465	1497594	1498079	4.22629	similar to unknown proteins	5.2
lmo1466_1498096_1500252	lmo1466	1498096	1500252	4.57129	similar to unknown proteins	5.2
lmo1489_1521243_1521533	lmo1489	1521243	1521533	3.36315	similar to unknown proteins	5.2
lmo1491_1522374_1523474	lmo1491	1522374	1523474	4.88787	similar to unknown proteins	5.2
lmo1492_1523471_1523992	lmo1492	1523471	1523992	13.4696	similar to unknown proteins	5.2
lmo1528_1564343_1564633	lmo1528	1564343	1564633	4.56693	similar to unknown proteins	5.2
lmo1568_1607053_1607514	lmo1568	1607053	1607514	8.44517	similar to unknown proteins	5.2
lmo1595_1638420_1638908	lmo1595	1638420	1638908	5.15954	similar to unknown protein	5.2
lmo1612_1656173_1656484	lmo1612	1656173	1656484	6.05602	similar to unknown proteins	5.2
lmo1649_1697476_1697991	lmo1649	1697476	1697991	4.96677	hypothetical protein lmo1649	5.2
lmo1668_1723356_1723598	lmo1668	1723356	1723598	4.65465	some similarity to hypothetical proteins	5.2
lmo1690_1755143_1756123	lmo1690	1755143	1756123	4.26282	similar to hypothetical proteins	5.2
lmo1696_1761318_1761992	lmo1696	1761318	1761992	2.97722	similar to unknown proteins	5.2
lmo1726_1787769_1788752	lmo1726	1787769	1788752	4.79328	similar to hypothetical proteins	5.2
lmo1757_1826829_1827944	lmo1757	1826829	1827944	6.08939	similar to unknown protein	5.2
lmo1760_1832242_1832919	lmo1760	1832242	1832919	11.5892	similar to unknown protein	5.2
lmo1828_1903120_1903995	lmo1828	1903120	1903995	3.83486	similar to conserved hypothetical protein	5.2
lmo1845_1920982_1922265	lmo1845	1920982	1922265	4.22567	similar to conserved hypothetical proteins	5.2
lmo1857_1933037_1933270	lmo1857	1933037	1933270	5.10665	similar to hypoyhetical protein	5.2
lmo1858_1933333_1934238	lmo1858	1933333	1934238	6.402	similar to dehydogenases and hypothetical proteins	5.2
lmo1864_1937783_1938415	lmo1864	1937783	1938415	25.4436	similar to hemolysinIII proteins, putative integral membrane protein	5.2
lmo1865_1938538_1939155	lmo1865	1938538	1939155	8.54876	similar to conserved hypothetical proteins	5.2
lmo1866_1939168_1939980	lmo1866	1939168	1939980	11.3492	similar to conserved hypothetical proteins	5.2
lmo1888_1962225_1962566	lmo1888	1962225	1962566	3.37492	similar to hypothetical proteins	5.2
lmo1890_1963240_1963605	lmo1890	1963240	1963605	3.13406	similar to conserved hypothetical proteins	5.2
lmo1921_1996204_1996749	lmo1921	1996204	1996749	4.51507	similar to unknown proteins	5.2
lmo1922_1996784_1998037	lmo1922	1996784	1998037	3.38253	similar to unknown proteins	5.2
lmo1941_2015819_2016538	lmo1941	2015819	2016538	3.52271	similar to unknown proteins	5.2
lmo1966_2040274_2040933	lmo1966	2040274	2040933	4.90006	similar to unknown proteins	5.2
lmo1982_2053274_2053801	lmo1982	2053274	2053801	3.64107	similar to unknown proteins	5.2
lmo2042_2125065_2125496	lmo2042	2125065	2125496	4.99767	similar to unknown proteins	5.2
lmo2049_2131158_2132330	lmo2049	2131158	2132330	4.33758	similar to unknown proteins	5.2
lmo2056_2137702_2138757	lmo2056	2137702	2138757	5.15922	similar to unknown proteins	5.2
lmo2147_2232087_2233094	lmo2147	2232087	2233094	6.47638	similar to unknown proteins	5.2
lmo2148_2233150_2233791	lmo2148	2233150	2233791	8.69537	similar to unknown proteins	5.2
lmo2207_2297304_2297981	lmo2207	2297304	2297981	4.28297	similar to unknown protein	5.2
lmo2261_2348231_2348539	lmo2261	2348231	2348539	3.82756	similar to unknown proteins	5.2
lmo2262_2348604_2349356	lmo2262	2348604	2349356	3.3808	similar to unknown proteins	5.2
lmo2442_2508247_2508816	lmo2442	2508247	2508816	7.61901	hypothetical protein lmo2442	5.2
lmo2585_2665190_2665666	lmo2585	2665190	2665666	16.6168	similar to B. subtilis YrhD protein	5.2
lmo2587_2669152_2669994	lmo2587	2669152	2669994	9.56301	conserved hypothetical proteins	5.2
lmo2590_2678302_2679330	lmo2590	2678302	2679330	8.6381	similar to ATP binding proteins	5.2
lmo2732_2804522_2805274	lmo2732	2804522	2805274	3.11404	hypothetical protein lmo2732	5.2
mraW_2124114_2125052	mraW	2124114	2125052	5.00081	S-adenosyl-L-methionine-dependent methyltransferase mraW	5.2
nrdR_1599814_1600278	nrdR	1599814	1600278	10.6289	Transcriptional repressor nrdR	5.2
lmo0049_52373_52534	lmo0049	52373	52534	4.09603	AgrD	6.0
lmo0141_143016_143258	lmo0141	143016	143258	4.13913	hypothetical protein lmo0141	6.0
lmo0403_426190_426606	lmo0403	426190	426606	3.42625	hypothetical protein lmo0403	6.0
lmo0404_426597_426995	lmo0404	426597	426995	3.62712	hypothetical protein lmo0404	6.0
lmo0726_756494_756637	lmo0726	756494	756637	6.62842	Hypothetical CDS	6.0
lmo0778_803201_803548	lmo0778	803201	803548	3.06568	hypothetical protein lmo0778	6.0
lmo0819_846594_847442	lmo0819	846594	847442	8.71209	hypothetical protein lmo0819	6.0
lmo0824_850216_851184	lmo0824	850216	851184	4.16394	hypothetical protein lmo0824	6.0
lmo0985_1015605_1016033	lmo0985	1015605	1016033	3.91059	hypothetical protein lmo0985	6.0
lmo1007_1038336_1038557	lmo1007	1038336	1038557	24.1308	hypothetical protein lmo1007	6.0
lmo1183_1210459_1211031	lmo1183	1210459	1211031	7.1429	hypothetical protein lmo1183	6.0
lmo1245_1270465_1270725	lmo1245	1270465	1270725	12.4056	hypothetical protein lmo1245	6.0
lmo1312_1338925_1339299	lmo1312	1338925	1339299	5.41399	hypothetical protein lmo1312	6.0
lmo1432_1463506_1464156	lmo1432	1463506	1464156	4.74476	hypothetical protein lmo1432	6.0
lmo1461_1495221_1495850	lmo1461	1495221	1495850	6.28388	hypothetical protein lmo1461	6.0
lmo1518_1550435_1550815	lmo1518	1550435	1550815	4.1415	hypothetical protein lmo1518	6.0
lmo1626_1669529_1669966	lmo1626	1669529	1669966	6.39859	hypothetical protein lmo1626	6.0
lmo1665_1716858_1717160	lmo1665	1716858	1717160	4.33392	hypothetical protein lmo1665	6.0
lmo1748_1818007_1818516	lmo1748	1818007	1818516	4.3811	hypothetical protein lmo1748	6.0
lmo1779_1855571_1855933	lmo1779	1855571	1855933	3.22777	hypothetical protein lmo1779	6.0
lmo2420_2491285_2491473	lmo2420	2491285	2491473	3.35791	hypothetical protein lmo2420	6.0
lmo2646_2719056_2719775	lmo2646	2719056	2719775	17.2097	hypothetical protein lmo2646	6.0
era_1495899_1496804	era	1495899	1496804	7.77521
era_1496801_1497196	era	1496801	1497196	4.55305
ilvH_2057927_2058418	ilvH	2057927	2058418	18.1603
lmo2644a_2718312_2719055	lmo2644a	2718312	2719055	10.9555
lmos06_207589_207709	lmos06	207589	207709	3.74844
lmos11_258548_258760	lmos11	258548	258760	7.74883
lmos13_271029_271186	lmos13	271029	271186	3.10933
lmos15_340086_340191	lmos15	340086	340191	11.7632
lmos28_756458_756652	lmos28	756458	756652	6.81743
lmos30_826486_826683	lmos30	826486	826683	4.14189
lmos32_882770_882867	lmos32	882770	882867	17.0963
lmos41_1179807_1179993	lmos41	1179807	1179993	12.4231
lmos42_1180826_1181254	lmos42	1180826	1181254	21.4327
lmos48_1372840_1372931	lmos48	1372840	1372931	8.80697
lmos52_1494104_1494276	lmos52	1494104	1494276	4.52842
lmos54_1553972_1554200	lmos54	1553972	1554200	11.0662
lmos58_1597218_1597448	lmos58	1597218	1597448	6.23051
lmos59_1642603_1642811	lmos59	1642603	1642811	3.36284
lmos60_1676392_1676617	lmos60	1676392	1676617	3.07325
lmos61_1676666_1676907	lmos61	1676666	1676907	8.32463
lmos65_1739491_1739597	lmos65	1739491	1739597	3.23992
lmos76_2054124_2054308	lmos76	2054124	2054308	17.9701
lmos88_2491058_2491176	lmos88	2491058	2491176	9.62322
lmos91_2668833_2669082	lmos91	2668833	2669082	7.42763
lmot17_1266675_1266748	lmot17	1266675	1266748	3.09611
lmot18_1740916_1740987	lmot18	1740916	1740987	6.33221
lmot19_1740993_1741083	lmot19	1740993	1741083	6.1194
lmot20_1741118_1741190	lmot20	1741118	1741190	3.93542
lmot22_1741296_1741366	lmot22	1741296	1741366	4.25226
lmot23_1741390_1741462	lmot23	1741390	1741462	4.63143
lmot24_1741491_1741563	lmot24	1741491	1741563	4.49227
lmot25_1741568_1741643	lmot25	1741568	1741643	4.88511
lmot26_1741648_1741721	lmot26	1741648	1741721	4.57941
lmot29_1741961_1742034	lmot29	1741961	1742034	6.52318
lmot31_1742172_1742245	lmot31	1742172	1742245	6.1704
lmot32_1742256_1742329	lmot32	1742256	1742329	4.76689
lmot33_1742339_1742424	lmot33	1742339	1742424	4.10241
lmot34_1742439_1742513	lmot34	1742439	1742513	4.25092
lmot35_1742529_1742610	lmot35	1742529	1742610	5.7711
lmot36_1742616_1742688	lmot36	1742616	1742688	6.37052
lmot37_1742730_1742805	lmot37	1742730	1742805	4.9816
lmot48_2436715_2436786	lmot48	2436715	2436786	3.80134
lmot49_2436792_2436863	lmot49	2436792	2436863	3.44432
lmot50_2436893_2436965	lmot50	2436893	2436965	3.47238
lmot51_2436981_2437054	lmot51	2436981	2437054	4.2488
lmot52_2437062_2437145	lmot52	2437062	2437145	4.07133
rbgA_1294912_1295775	rbgA	1294912	1295775	3.53379
ulaA_2721559_2722857	ulaA	2721559	2722857	50.8663

## Sheet: lagoon genes down after 20 min
Locus	Gene_Name	Start_Coordinate	End_Coordinate	FoldChange	description	Functional category
lmo1090_1124484_1125467	lmo1090	1124484	1125467	-399.175	similar to glycosyltransferases	1.1
gtcA_2625414_2626361	gtcA	2625414	2626361	-547.826	wall teichoic acid glycosylation protein GtcA	1.1
gtcA_2624980_2625417	gtcA	2624980	2625417	-15.3985	wall teichoic acid glycosylation protein GtcA	1.1
lmo0017_20308_21426	lmo0017	20308	21426	-8.33416	similar to Bacillus anthracis CapA protein (polyglutamate capsule biosynthesis)	1.1
lmo0129_130652_131380	lmo0129	130652	131380	-7.51986	similar to autolysin: N-acetylmuramoyl-L-alanine amidase	1.1
lmo0497_532603_534111	lmo0497	532603	534111	-1573.33	similar to sugar transferase	1.1
lmo0849_887652_889502	lmo0849	887652	889502	-4.95037	similar to amidases	1.1
lmo0933_969549_970496	lmo0933	969549	970496	-864.9	similar to sugar transferase	1.1
lmo1074_1104048_1104851	lmo1074	1104048	1104851	-840.582	highly similar to teichoic acid translocation permease protein TagG	1.1
lmo1075_1104863_1105864	lmo1075	1104863	1105864	-1350.66	similar to teichoic acid translocation ATP-binding protein TagH (ABC transporter)	1.1
lmo1076_1106041_1107759	lmo1076	1106041	1107759	-569.634	similar to autolysin (EC 3.5.1.28) (N-acetylmuramoyl-L-alanine amidase)	1.1
lmo1077_1107975_1109663	lmo1077	1107975	1109663	-1405.35	similar to teichoic acid biosynthesis protein B	1.1
lmo1078_1109705_1110577	lmo1078	1109705	1110577	-809.509	similar to putative UDP-glucose pyrophosphorylases	1.1
lmo1080_1113759_1115630	lmo1080	1113759	1115630	-1380.37	similar to B. subtilis minor teichoic acids biosynthesis protein GgaB	1.1
lmo1081_1115647_1116513	lmo1081	1115647	1116513	-849.372	similar to glucose-1-phosphate thymidyl transferase	1.1
lmo1082_1116532_1117092	lmo1082	1116532	1117092	-516.021	similar to dTDP-sugar epimerase	1.1
lmo1083_1117093_1118079	lmo1083	1117093	1118079	-708.793	similar to dTDP-D-glucose 4,6-dehydratase	1.1
lmo1084_1118082_1118912	lmo1084	1118082	1118912	-1131.76	similar to DTDP-L-rhamnose synthetase	1.1
lmo1085_1118932_1121022	lmo1085	1118932	1121022	-1089.07	similar to teichoic acid biosynthesis protein B	1.1
lmo1091_1125482_1126495	lmo1091	1125482	1126495	-438.717	similar to glysosyltransferases	1.1
lmo1104_1138930_1139940	lmo1104	1138930	1139940	-20.3259	highly similar to TN916 ORF14 and to L. monocytogenes P60 protein	1.1
lmo2519_2597363_2598415	lmo2519	2597363	2598415	-3.19441	similar to B. subtilis TagO teichoic acid linkage unit synthesis protein	1.1
murZ_2627816_2629087	murZ	2627816	2629087	-310.355	highly similar to UDP-N-acetylglucosamine 1-carboxyvinyltransferase	1.1
tagB_1122918_1124078	tagB	1122918	1124078	-447.239	similar to teichoic acid biosynthesis protein B precursor	1.1
tagD_1124079_1124462	tagD	1124079	1124462	-174.189	highly similar to glycerol-3-phosphate cytidylyltransferase (gct), CDP-glycerol pyrophosphorylase (teichoic acid biosynthesis protein D)	1.1
comFC_2590802_2591458	comFC	2590802	2591458	-3.54498	similar to late competence protein comFC	1.10
lmo2189_2277398_2278513	lmo2189	2277398	2278513	-6.13078	similar to a putative competence protein from streptococcus pneumoniae	1.10
bvrB_2873915_2875837	bvrB	2873915	2875837	-31.4684	beta-glucoside-specific phosphotransferase enzyme II ABC component	1.2
cadA_1134472_1136595	cadA	1134472	1136595	-5711.42	cadmium resistance protein	1.2
cbiO_2687691_2688530	cbiO	2687691	2688530	-3.45215	similar to cobalt transport ATP-binding protein CbiO	1.2
lmo0034_38031_39383	lmo0034	38031	39383	-3.76561	similar to PTS system, cellobiose-specific IIC component	1.2
lmo0037_41803_43188	lmo0037	41803	43188	-3.72787	similar to amino acid transporter	1.2
lmo0135_137323_138897	lmo0135	137323	138897	-8.41425	similar to oligopeptide ABC transport system substrate-binding proteins	1.2
lmo0136_138999_139949	lmo0136	138999	139949	-4.03913	similar to oligopeptide ABC transporter, permease protein	1.2
lmo0153_150232_151173	lmo0153	150232	151173	-11.2655	similar to a probable high-affinity zinc ABC transporter (Zn(II)-binding lipoprotein)	1.2
lmo0154_151186_151890	lmo0154	151186	151890	-8.09682	similar to high-affinity zinc ABC transporter (ATP-binding protein)	1.2
lmo0169_167086_167943	lmo0169	167086	167943	-5.14031	similar to a glucose uptake protein	1.2
lmo0366_393086_394246	lmo0366	393086	394246	-3.78678	conserved hypothetical protein, putative lipoprotein	1.2
lmo0374_400997_401299	lmo0374	400997	401299	-4.11006	similar to PTS betaglucoside-specific enzyme IIB component	1.2
lmo0448_481250_482701	lmo0448	481250	482701	-147.805	similar to amino acid antiporter	1.2
lmo0607_645878_647590	lmo0607	645878	647590	-7.30833	similar to ABC transporter, ATP-binding protein	1.2
lmo0608_647587_649404	lmo0608	647587	649404	-4.29103	similar to ABC transporter, ATP-binding protein	1.2
lmo0631_672341_672793	lmo0631	672341	672793	-28.6227	similar to PTS system, fructose-specific IIA component	1.2
lmo0632_672794_673855	lmo0632	672794	673855	-18.9656	similar to PTS system, fructose-specific IIC component	1.2
lmo0633_673870_674178	lmo0633	673870	674178	-11.9417	similar to PTS system, fructose-specific IIB component	1.2
lmo0641_681543_683423	lmo0641	681543	683423	-12.8329	similar to heavy metal-transporting ATPase	1.2
lmo0738_767766_769619	lmo0738	767766	769619	-152.295	similar to phosphotransferase system (PTS) beta-glucoside-specific enzyme IIABC component	1.2
lmo0744_773715_775715	lmo0744	773715	775715	-3.3606	similar to ABC transporter, ATP-binding protein	1.2
lmo0781_804887_805765	lmo0781	804887	805765	-3.72278	similar to mannose-specific phosphotransferase system (PTS) component IID	1.2
lmo0782_805784_806596	lmo0782	805784	806596	-3.47609	similar to mannose-specific phosphotransferase system (PTS) component IIC	1.2
lmo0783_806770_807255	lmo0783	806770	807255	-4.48293	similar to mannose-specific phosphotransferase system (PTS) component IIB	1.2
lmo0784_807255_807689	lmo0784	807255	807689	-3.3061	similar to mannose-specific phosphotransferase system (PTS) component IIA	1.2
lmo0798_824936_826396	lmo0798	824936	826396	-4.02511	similar to lysine-specific permease	1.2
lmo0839_870587_871807	lmo0839	870587	871807	-6.11186	similar to Tetracycline resistance protein	1.2
lmo0872_910998_912164	lmo0872	910998	912164	-3.62283	similar to antibiotic resistance protein	1.2
lmo0897_932257_933882	lmo0897	932257	933882	-7.53167	similar to transport proteins	1.2
lmo0919_956031_957602	lmo0919	956031	957602	-3.23457	similar to ABC transporter ATP-binding protein (antibiotic resistance)	1.2
lmo0923_960748_961221	lmo0923	960748	961221	-4.27519	similar to ABC transporter, ATP-binding protein (N-terminal part)	1.2
lmo0924_961203_961469	lmo0924	961203	961469	-3.66003	similar to ABC transporter, ATP-binding protein (C-terminal part)	1.2
lmo0979_1010313_1011077	lmo0979	1010313	1011077	-5.69872	similar to daunorubicin resistance ATP-binding proteins	1.2
lmo0980_1011074_1011826	lmo0980	1011074	1011826	-11.5032	similar to ABC transporter transmembrane component	1.2
lmo1062_1088941_1090362	lmo1062	1088941	1090362	-59.5578	similar to ABC transporters (permease protein)	1.2
lmo1063_1090375_1091043	lmo1063	1090375	1091043	-9.96045	similar to ABC transporter (ATP binding protein)	1.2
lmo1095_1129412_1129816	lmo1095	1129412	1129816	-4.85318	similar to PTS system, cellobiose-specific IIB component (cel A)	1.2
lmo1300_1328357_1329652	lmo1300	1328357	1329652	-35.9965	similar to arsenic efflux pump protein	1.2
lmo1409_1439421_1440614	lmo1409	1439421	1440614	-9.74271	similar to multidrug-efflux transporter	1.2
lmo1424_1455316_1456662	lmo1424	1455316	1456662	-32.5939	similar to manganese transport proteins NRAMP	1.2
lmo1505_1535439_1536134	lmo1505	1535439	1536134	-2.98957	similar to ABC transporter, ATP-binding protein	1.2
lmo1617_1659457_1660926	lmo1617	1659457	1660926	-6.22611	similar to multidrug-efflux transporter	1.2
lmo1847_1923825_1924757	lmo1847	1923825	1924757	-76.9519	similar to adhesion binding proteins and lipoproteins with multiple specificity for metal cations (ABC transporter)	1.2
lmo1848_1924754_1925596	lmo1848	1924754	1925596	-91.4205	similar metal cations ABC transporter (permease protein)	1.2
lmo1849_1925600_1926322	lmo1849	1925600	1926322	-106.808	similar to metal cations ABC transporter, ATP-binding proteins	1.2
lmo1959_2033587_2034528	lmo1959	2033587	2034528	-6.04744	similar to ferrichrome binding protein	1.2
lmo1964_2037953_2038840	lmo1964	2037953	2038840	-17.1863	similar to ABC transporter, ATP-binding protein	1.2
lmo1972_2045765_2046046	lmo1972	2045765	2046046	-67.9937	similar to pentitol PTS system enzyme II B component	1.2
lmo1973_2046046_2046489	lmo1973	2046046	2046489	-177.32	similar to PTS system enzyme II A component	1.2
lmo2059_2141071_2141814	lmo2059	2141071	2141814	-3.51746	similar to potassium channel subunit	1.2
lmo2182_2269705_2270484	lmo2182	2269705	2270484	-5.74794	similar to ferrichrome ABC transporter (ATP-binding protein)	1.2
lmo2183_2270465_2271454	lmo2183	2270465	2271454	-16.2357	similar to ferrichrome ABC transporter (permease)	1.2
lmo2184_2271444_2272316	lmo2184	2271444	2272316	-5.89089	similar to ferrichrome ABC transporter (binding protein)	1.2
lmo2237_2328363_2329571	lmo2237	2328363	2329571	-3.58466	similar to transport system permease protein	1.2
lmo2463_2536347_2538581	lmo2463	2536347	2538581	-4.8775	similar to transport protein	1.2
lmo2569_2647164_2648825	lmo2569	2647164	2648825	-4.42151	similar to dipeptide ABC transporter (dipeptide-binding protein)	1.2
lmo2760_2840286_2841896	lmo2760	2840286	2841896	-13.6972	similar to ABC transporter (ATP-binding protein)	1.2
lmo2845_2933303_2934715	lmo2845	2933303	2934715	-4.06859	similar to transmembrane efflux proteins	1.2
lmo1061_1087409_1088854	lmo1061	1087409	1088854	-241.981	similar to two-component sensor histidine kinase	1.3
lmo2679_2750230_2752920	lmo2679	2750230	2752920	-7.90133	similar to the two components sensor protein kdpD	1.3
lmo0091_99902_100771	lmo0091	99902	100771	-3.4644	similar to ATP synthase gamma chain	1.4
lmo0092_100772_102142	lmo0092	100772	102142	-3.18279	similar to ATP synthase beta chain	1.4
lmo0103_108624_109256	lmo0103	108624	109256	-3.77861	similar to NADH oxidase	1.4
lmo0355_382016_383536	lmo0355	382016	383536	-4.01625	similar to Flavocytochrome C Fumarate Reductase chain A	1.4
lmo1609_1654268_1654579	lmo1609	1654268	1654579	-13.1034	similar to thioredoxin	1.4
lmo1789_1862893_1863480	lmo1789	1862893	1863480	-3.52733	weakly similar to Nad(P)h Oxidoreductase chain B	1.4
lmo2389_2463969_2465180	lmo2389	2463969	2465180	-3.81985	similar to NADH dehydrogenase	1.4
lmo2830_2916946_2917266	lmo2830	2916946	2917266	-10.178	similar to thioredoxin	1.4
trxB_2553414_2554373	trxB	2553414	2554373	-3.24555	thioredoxin reductase	1.4
flgL_739723_740598	flgL	739723	740598	-3.12261	similar to flagellar hook-associated protein 3 FlgL	1.5
lmo1101_1136900_1137400	lmo1101	1136900	1137400	-163.396	similar to lipoprotein signal peptidase	1.6
lmo0421_441622_442872	lmo0421	441622	442872	-5083.24	similar to rod shape-determining protein RodA	1.7
inlB_457021_458913	inlB	457021	458913	-18.5607	Internalin B	1.8
inlE_286219_287718	inlE	286219	287718	-18.9252	internalin E	1.8
inlG_282755_284227	inlG	282755	284227	-112.131	internalin G	1.8
inlH_284365_286011	inlH	284365	286011	-4.19305	internalin H	1.8
lmo0160_159663_161378	lmo0160	159663	161378	-6.99132	putative peptidoglycan bound protein (LPXTG motif)	1.8
lmo0171_169510_172008	lmo0171	169510	172008	-1199.31	similar to internalin proteins, putative peptidoglycan bound protein (LPXTG motif)	1.8
lmo0175_173309_174556	lmo0175	173309	174556	-3.59513	putative peptidoglycan bound protein (LPXTG motif)	1.8
lmo0331_357775_359676	lmo0331	357775	359676	-9.02817	similar to internalin, putative peptidoglycan bound protein (LPXTG motif)	1.8
lmo0409_429630_432095	lmo0409	429630	432095	-32.2238	similar to internalin, peptidoglycan bound protein (LPxTG motif)	1.8
lmo0435_459681_465722	lmo0435	459681	465722	-1956.77	putative peptidoglycan bound protein (LPXTG motif)	1.8
lmo0586_625463_626488	lmo0586	625463	626488	-2.95266	hypothetical protein lmo0586	1.8
lmo0701_734570_735973	lmo0701	734570	735973	-4.22449	hypothetical protein lmo0701	1.8
lmo0725_756079_756291	lmo0725	756079	756291	-6.01085	putative peptidoglycan bound protein (LPXTG motif)	1.8
lmo0732_761552_763468	lmo0732	761552	763468	-3.11378	putative peptidoglycan bound protein (LPXTG motif)	1.8
lmo0801_828168_830108	lmo0801	828168	830108	-776.426	similar to internalin, putative peptidoglycan bound protein (LPXTG motif)	1.8
lmo0842_875721_881855	lmo0842	875721	881855	-7.55138	putative peptidoglycan bound protein (LPXTG motif)	1.8
lmo0880_919020_920408	lmo0880	919020	920408	-3.03377	similar to wall associated protein precursor (LPXTG motif)	1.8
lmo1115_1149887_1152475	lmo1115	1149887	1152475	-186.659	similar to fibrinogen-binding protein (LPXTG motif)	1.8
lmo1136_1170002_1171621	lmo1136	1170002	1171621	-4.20296	similar to internalin, putative peptidoglycan bound protein (LPXTG motif)	1.8
lmo1289_1313654_1315435	lmo1289	1313654	1315435	-243.288	similar to internalin proteins, putative peptidoglycan bound protein (LPXTG motif)	1.8
lmo1290_1315767_1317563	lmo1290	1315767	1317563	-4.08524	similar to internalin proteins, putative peptidoglycan bound protein (LPXTG motif)	1.8
lmo2026_2106329_2108209	lmo2026	2106329	2108209	-380.217	putative peptidoglycan bound protein (LPXTG motif)	1.8
lmo2085_2162323_2164011	lmo2085	2162323	2164011	-24.0868	putative peptidoglycan bound protein (LPXTG motif)	1.8
lmo2178_2259753_2264591	lmo2178	2259753	2264591	-9.70214	putative peptidoglycan bound protein (LPXTG motif)	1.8
lmo2185_2272403_2274112	lmo2185	2272403	2274112	-3.75807	hypothetical protein lmo2185	1.8
lmo2186_2274127_2274750	lmo2186	2274127	2274750	-5.0351	hypothetical protein lmo2186	1.8
lmo2445_2514308_2515210	lmo2445	2514308	2515210	-3.38851	similar to internalin	1.8
lmo2576_2653211_2657803	lmo2576	2653211	2657803	-250.653	peptidoglycan anchored protein (LPXTG motif)	1.8
lmo2637_2709522_2710421	lmo2637	2709522	2710421	-5.23386	conserved lipoprotein	1.8
inlC_1860200_1861090	inlC	1860200	1861090	-3.19819	internalin C	1.9
lmo0549_587012_589033	lmo0549	587012	589033	-3.25927	similar to internalin protein	1.9
lmo2027_2108500_2109603	lmo2027	2108500	2109603	-527.773	putative cell surface protein, similar to internalin proteins	1.9
lmo2470_2544267_2545433	lmo2470	2544267	2545433	-4.60838	similar to internalin proteins	1.9
alsS_2078132_2079829	alsS	2078132	2079829	-15.5407	similar to alpha-acetolactate synthase protein, AlsS	2.1.1
ldh_214486_215427	ldh	214486	215427	-5.78061	similar to L-lactate dehydrogenase	2.1.1
lmo0025_27495_28199	lmo0025	27495	28199	-14.0151	similar to phosphoheptose isomerase	2.1.1
lmo0033_35616_38018	lmo0033	35616	38018	-3.17017	similar to endoglucanase	2.1.1
lmo0035_39385_40470	lmo0035	39385	40470	-4.42209	similar to Glucosamine--fructose-6-phosphate aminotransferase (C-terminal domain)	2.1.1
lmo0184_187867_189528	lmo0184	187867	189528	-3.82294	similar to oligo-1,6-glucosidase	2.1.1
lmo0268_290593_291228	lmo0268	290593	291228	-4.32952	similar to phosphoglycerate mutase	2.1.1
lmo0356_383710_384726	lmo0356	383710	384726	-6.05795	similar to oxidoreductase	2.1.1
lmo0372_398210_399652	lmo0372	398210	399652	-4.80981	similar to beta-glucosidase	2.1.1
lmo0383_406637_408103	lmo0383	406637	408103	-5.05095	highly similar to B. subtilis methylmalonate-semialdehyde dehydrogenase IolA	2.1.1
lmo0384_408116_408937	lmo0384	408116	408937	-4.71022	similar to B. subtilis IolB protein	2.1.1
lmo0385_408954_409931	lmo0385	408954	409931	-13.3722	similar to B. subtilis IolC protein and to fructokinase	2.1.1
lmo0386_409944_411860	lmo0386	409944	411860	-3.24801	similar to B. subtilis IolD protein, to acetolactate synthase	2.1.1
lmo0431_452524_453093	lmo0431	452524	453093	-3.32857	similar to acetyltransferase	2.1.1
lmo0432_453107_453853	lmo0432	453107	453853	-3.84581	similar to oxidoreductase	2.1.1
lmo0539_577632_578648	lmo0539	577632	578648	-3.045	similar to tagatose-1,6-diphosphate aldolase	2.1.1
lmo0574_611240_612634	lmo0574	611240	612634	-6.80549	similar to beta-glucosidase	2.1.1
lmo0634_674205_675473	lmo0634	674205	675473	-28.6169	similar to an E. coli putative tagatose 6-phosphate kinase	2.1.1
lmo0643_684390_685040	lmo0643	684390	685040	-4.52456	similar to putative transaldolase	2.1.1
lmo0722_751598_753328	lmo0722	751598	753328	-4.74315	similar to pyruvate oxidase	2.1.1
lmo0735_765683_766354	lmo0735	765683	766354	-322.285	similar to Ribulose-5-Phosphate 3-Epimerase	2.1.1
lmo0736_766351_766797	lmo0736	766351	766797	-98.0764	similar to ribose 5-phosphate isomerase	2.1.1
lmo0739_769639_771012	lmo0739	769639	771012	-5.31237	similar to 6-phospho-beta-glucosidase	2.1.1
lmo0823_849314_850138	lmo0823	849314	850138	-3.07344	similar to oxydoreductases	2.1.1
lmo0865_903837_905510	lmo0865	903837	905510	-7.00395	similar to phosphomannomutase	2.1.1
lmo0956_989099_990232	lmo0956	989099	990232	-3.92131	similar to N-acetylglucosamine-6P-phosphate deacetylase (EC 3.5.1.25)	2.1.1
lmo1534_1569149_1570084	lmo1534	1569149	1570084	-6.09966	similar to L-lactate dehydrogenase	2.1.1
lmo1684_1748792_1749733	lmo1684	1748792	1749733	-10.806	similar to glycerate dehydrogenases	2.1.1
lmo1969_2042913_2043521	lmo1969	2042913	2043521	-57.2805	similar to 2-keto-3-deoxygluconate-6-phosphate aldolase	2.1.1
lmo2005_2077019_2078014	lmo2005	2077019	2078014	-12.3946	similar to oxidoreductase	2.1.1
lmo2108_2188430_2189563	lmo2108	2188430	2189563	-12.6113	similar to N-acetylglucosamine-6-phosphate deacetylase	2.1.1
lmo2109_2189605_2190402	lmo2109	2189605	2190402	-513.807	similar to hydrolase	2.1.1
lmo2143_2227412_2229154	lmo2143	2227412	2229154	-9.34433	weakly similar to mannose-6-phosphate isomerase	2.1.1
lmo2172_2253221_2254804	lmo2172	2253221	2254804	-6.92746	similar to propionate CoA-transferase	2.1.1
lmo2573_2650758_2651756	lmo2573	2650758	2651756	-3.55894	similar to zinc-binding dehydrogenase	2.1.1
lmo2674_2746423_2746878	lmo2674	2746423	2746878	-4.51054	similar to ribose 5-phosphate epimerase	2.1.1
lmo2730_2803445_2804056	lmo2730	2803445	2804056	-8.51159	similar to phosphatase	2.1.1
lmo2836_2923236_2924288	lmo2836	2923236	2924288	-4.56108	similar to alcohol dehydrogenase	2.1.1
lmo2841_2928668_2929090	lmo2841	2928668	2929090	-3.60182	weakly similar to sucrose phosphorylase	2.1.1
lmo0907_943526_944200	lmo0907	943526	944200	-3.20698	similar to phosphoglycerate mutase	2.1.2
lmo2205_2293775_2294464	lmo2205	2293775	2294464	-8.06459	similar to phosphoglyceromutase 1	2.1.2
argG_2169312_2170526	argG	2169312	2170526	-7.28645	Argininosuccinate synthase	2.2
argH_2170530_2171900	argH	2170530	2171900	-6.33372	argininosuccinate lyase	2.2
hisC_2001674_2002048	hisC	2001674	2002048	-4.99058	similar to histidinol-phosphate aminotransferase and tyrosine/phenylalanine aminotransferase	2.2
hisJ_607372_608199	hisJ	607372	608199	-6.2947	similar histidinol phosphate phosphatase	2.2
hisJ_608184_608480	hisJ	608184	608480	-3.55955	similar histidinol phosphate phosphatase	2.2
lmo0039_44282_45223	lmo0039	44282	45223	-3.87857	similar to carbamate kinase	2.2
lmo0265_287853_288992	lmo0265	287853	288992	-43.5916	similar to succinyldiaminopimelate desuccinylase	2.2
lmo0363_389813_390430	lmo0363	389813	390430	-63.8897	similar to Salmonella typhimurium peptidase E	2.2
lmo0447_479765_481153	lmo0447	479765	481153	-99.2474	similar to glutamate decarboxylase	2.2
lmo1375_1399699_1400796	lmo1375	1399699	1400796	-4.43637	similar to aminotripeptidase	2.2
lmo1578_1620091_1621188	lmo1578	1620091	1621188	-6.23511	similar to X-Pro dipeptidase	2.2
lmo1611_1654902_1655975	lmo1611	1654902	1655975	-7.17386	similar to aminopeptidase	2.2
lmo1620_1662570_1663982	lmo1620	1662570	1663982	-4.01835	similar to Xaa-His dipeptidase	2.2
lmo1780_1855952_1857184	lmo1780	1855952	1857184	-3.50827	similar to aminotripeptidase (peptidase T)	2.2
lmo1910_1982630_1983736	lmo1910	1982630	1983736	-5.45813	similar to oxidoreductases	2.2
lmo1968_2042157_2042900	lmo1968	2042157	2042900	-115.748	similar to creatinine amidohydrolases	2.2
lmo1992_2065698_2066417	lmo1992	2065698	2066417	-8.58636	similar to alpha-acetolactate decarboxylase	2.2
lmo2252_2341865_2343013	lmo2252	2341865	2343013	-4.47005	similar to aspartate aminotransferase	2.2
lmo2434_2502401_2503804	lmo2434	2502401	2503804	-5.11734	highly similar to glutamate decarboxylases	2.2
pepC_2408450_2408893	pepC	2408450	2408893	-121.11	aminopeptidase C	2.2
pepC_2407128_2408453	pepC	2407128	2408453	-4.38199	aminopeptidase C	2.2
proA_1283413_1284660	proA	1283413	1284660	-259.595	gamma-glutamyl phosphate reductase	2.2
proB_1284644_1285474	proB	1284644	1285474	-27.3848	gamma-glutamyl kinase	2.2
lmo0802_830259_830897	lmo0802	830259	830897	-5.46941	weakly similar to GTP-pyrophosphokinase	2.3
purA_58897_60189	purA	58897	60189	-5.55389	highly similar to adenylosuccinate synthetase	2.3
fabG_2257754_2258515	fabG	2257754	2258515	-10.1955	similar to 3-ketoacyl-acyl carrier protein reductase	2.4
fabG_2898535_2899266	fabG	2898535	2899266	-3.21688	similar to 3-ketoacyl-acyl carrier protein reductase	2.4
lmo0931_967784_968779	lmo0931	967784	968779	-13.9655	similar to lipoate protein ligase A	2.4
lmo1369_1392514_1393380	lmo1369	1392514	1393380	-4.73925	similar to phosphotransbutyrylase	2.4
lmo1970_2043540_2044457	lmo1970	2043540	2044457	-56.771	similar to putative phosphotriesterase related proteins	2.4
lmo2089_2168054_2169097	lmo2089	2168054	2169097	-4.57722	similar to lipases	2.4
lmo2453_2525094_2525813	lmo2453	2525094	2525813	-3.22557	similar to lipolytic enzyme	2.4
lmo2677_2748685_2749497	lmo2677	2748685	2749497	-8.06211	similar to hydrolase (esterase)	2.4
lmo2829_2916291_2916890	lmo2829	2916291	2916890	-6.17682	similar to yeast protein Frm2p involved in fatty acid signaling	2.4
cobD_1197172_1198047	cobD	1197172	1198047	-5.71693	similar to Salmonella typhimurium CobD protein and to histidinol-phosphate aminotransferase	2.5
ctaB_2138904_2139809	ctaB	2138904	2139809	-4.68706	highly similar to heme A farnesyltransferase	2.5
folA_233491_233865	folA	233491	233865	-4.48416	highly similar to dihydroneopterin aldolase	2.5
folK_233858_234337	folK	233858	234337	-3.30836	similar to 7,8-dihydro-6-hydroxymethylpterin pyrophosphokinase	2.5
hemE_2301260_2302321	hemE	2301260	2302321	-3.32654	similar to uroporphyrinogen III decarboxylase	2.5
lmo0786_810985_811620	lmo0786	810985	811620	-8.97027	similar to acyl-carrier protein phosphodiesterase and to NAD(P)H dehydrogenase	2.5
lmo1147_1177862_1178419	lmo1147	1177862	1178419	-6.3204	similar to bifunctional cobalamin biosynthesis protein CopB, (cobinamide kinase; cobinamide phosphatase guanylyltransferase)	2.5
lmo1201_1225300_1226781	lmo1201	1225300	1226781	-2.96161	similar uroporphyrinogen-III methyltransferase/uroporphyrinogen-III synthase	2.5
lmo2022_2101371_2102477	lmo2022	2101371	2102477	-121.531	similar to a NifS-like protein required for NAD biosynthesis	2.5
lmo2572_2650231_2650755	lmo2572	2650231	2650755	-4.00568	similar to Chain A, Dihydrofolate Reductase	2.5
panB_1976307_1977140	panB	1976307	1977140	-5.31905	similar to ketopantoate hydroxymethyltransferases	2.5
panC_1975446_1976303	panC	1975446	1976303	-6.83277	similar to panthotenate synthetases	2.5
ribC_1357753_1358697	ribC	1357753	1358697	-3.70969	highly similar to riboflavin kinase and FAD synthase	2.5
sul_232662_233477	sul	232662	233477	-9.09214	highly similar to dihydropteroate synthases	2.5
lmo0339_370032_370403	lmo0339	370032	370403	-324.264	weakly similar to inorganic pyrophosphatase	2.6
lmo1880_1953836_1954237	lmo1880	1953836	1954237	-4.93732	similar to similar to RNase HI	3.1
lmo2308_2388729_2389211	lmo2308	2388729	2389211	-19.8721	similar to single-stranded DNA-binding protein	3.1
ssb_49934_50470	ssb	49934	50470	-3.98725	highly similar to single-strand binding protein (SSB)	3.1
dinG_1972176_1974962	dinG	1972176	1974962	-3.58115	similar to ATP-dependent helicases	3.2
lmo0157_153608_155947	lmo0157	153608	155947	-11.2328	similar to ATP dependent helicase	3.2
lmo0470_506368_506997	lmo0470	506368	506997	-2462.85	weakly similar to site-specific DNA-methyltransferase	3.2
lmo0996_1026376_1026855	lmo0996	1026376	1026855	-52.6671	similar to methylated-DNA-protein-cystein methyltransferase	3.2
lmo1119_1156384_1157241	lmo1119	1156384	1157241	-2015.03	similar to methylases	3.2
lmo1639_1683635_1684216	lmo1639	1683635	1684216	-4.19791	similar to dna-3-methyladenine glycosidase	3.2
lmo1782_1857856_1858611	lmo1782	1857856	1858611	-3.67431	similar to 3'-exo-deoxyribonuclease exoA	3.2
lmo2242_2333375_2333857	lmo2242	2333375	2333857	-44.5569	similar to O6-methylguanine-DNA methyltransferase	3.2
lmo2316_2391813_2392625	lmo2316	2391813	2392625	-171.153	similar to site-specific DNA-methyltransferase	3.2
lmo2676_2747427_2748683	lmo2676	2747427	2748683	-15.1775	similar to UV-damage repair protein	3.2
uvrA_2562591_2565461	uvrA	2562591	2565461	-4.67812	excinuclease ABC (subunit A)	3.2
addB_2356325_2359798	addB	2356325	2359798	-98.8435	similar to ATP-dependent deoxyribonuclease (subunit B)	3.3
lmo2267_2352616_2356323	lmo2267	2352616	2356323	-250.149	similar to ATP-dependent deoxyribonuclease (subunit A)	3.3
lmo1412_1441581_1442114	lmo1412	1441581	1442114	-9.75894	modulates DNA topology	3.4
parB_2877160_2878011	parB	2877160	2878011	-7.0072	Partition protein ParB homolg	3.4
lmo0423_443303_443851	lmo0423	443303	443851	-4352.18	similar to RNA polymerase ECF-type sigma factor	3.5.1
sigL_2533840_2535183	sigL	2533840	2535183	-3.10141	RNA polymerase sigma-54 factor (sigma-L)	3.5.1
bvrA_2875945_2876775	bvrA	2875945	2876775	-2816.64	transcription antiterminator	3.5.2
hrcA_1507804_1508841	hrcA	1507804	1508841	-4.26837	transcription repressor of class I heat-shock gene HrcA	3.5.2
lmo0101_107915_108208	lmo0101	107915	108208	-8.93661	similar to transcription regulator	3.5.2
lmo0114_121112_121447	lmo0114	121112	121447	-4.44865	similar to putative repressor C1 from lactococcal bacteriophage Tuc2009	3.5.2
lmo0252_267530_267916	lmo0252	267530	267916	-923.154	similar to repressor (penicilinase repressor)	3.5.2
lmo0266_289139_289555	lmo0266	289139	289555	-8.36897	similar to transcriptional regulators	3.5.2
lmo0325_349326_350228	lmo0325	349326	350228	-4.23454	similar to transcriptional regulators	3.5.2
lmo0326_350392_351264	lmo0326	350392	351264	-3.74657	similar to transcriptional regulators	3.5.2
lmo0364_390529_391473	lmo0364	390529	391473	-10.8115	similar to transcription regulator	3.5.2
lmo0445_476960_478447	lmo0445	476960	478447	-2167.7	similar to transcription regulator	3.5.2
lmo0520_554624_555628	lmo0520	554624	555628	-11.3408	similar to transcription regulator	3.5.2
lmo0575_612678_613406	lmo0575	612678	613406	-2.96787	similar to transcription regulator GntR family	3.5.2
lmo0606_645397_645858	lmo0606	645397	645858	-10.8031	similar to transcription regulator MarR family	3.5.2
lmo0630_670309_672339	lmo0630	670309	672339	-87.8136	similar to transcription antiterminator BglG family	3.5.2
lmo0651_694317_694964	lmo0651	694317	694964	-5.51139	similar to transcription regulator	3.5.2
lmo0659_699410_700306	lmo0659	699410	700306	-138.394	similar to transcription regulator (Rgg type)	3.5.2
lmo0734_764465_765469	lmo0734	764465	765469	-544.272	similar to transcriptional regulator (LacI family)	3.5.2
lmo0753_779616_780296	lmo0753	779616	780296	-4.00102	similar to transcription regulator Crp/Fnr family	3.5.2
lmo0770_796075_797193	lmo0770	796075	797193	-4.96895	similar to transcriptional regulator (LacI family)	3.5.2
lmo0815_842313_842765	lmo0815	842313	842765	-255.538	similar to transcription regulators	3.5.2
lmo0816_842781_843287	lmo0816	842781	843287	-331.218	similar to B. subtilis regulatory protein PaiA	3.5.2
lmo0858_896003_897028	lmo0858	896003	897028	-4.98067	similar to transcription regulator lacI family	3.5.2
lmo0926_962607_963263	lmo0926	962607	963263	-7.98487	similar to transcription regulator (TetR/AcrR family)	3.5.2
lmo0989_1019545_1019970	lmo0989	1019545	1019970	-10.5919	similar to regulatory proteins (MarR family)	3.5.2
lmo1060_1086772_1087434	lmo1060	1086772	1087434	-92.4883	similar to transcription response regulator	3.5.2
lmo1302_1330247_1330861	lmo1302	1330247	1330861	-4.01084	highly similar to SOS response regulator lexA, transcription repressor protein	3.5.2
lmo1618_1660923_1661363	lmo1618	1660923	1661363	-5.97855	similar to transcription regulator MarR family	3.5.2
lmo1962_2036521_2037141	lmo1962	2036521	2037141	-9.7408	similar to transcription regulators (TetR family)	3.5.2
lmo1974_2046507_2047256	lmo1974	2046507	2047256	-1638.37	similar to transcription regulators, (GntR family)	3.5.2
lmo2107_2187663_2188424	lmo2107	2187663	2188424	-6.24267	similar to transcriptional regulator (DeoR family)	3.5.2
lmo2144_2229193_2229927	lmo2144	2229193	2229927	-34.3932	similar to transcription regulator GntR family	3.5.2
lmo2165_2247998_2248693	lmo2165	2247998	2248693	-5.22829	similar to transcription regulator CRP/FNR family	3.5.2
lmo2173_2255034_2256401	lmo2173	2255034	2256401	-4.15886	similar to sigma-54-dependent transcriptional activator	3.5.2
lmo2176_2258697_2259260	lmo2176	2258697	2259260	-341.968	similar to transcriptional regulator (tetR family)	3.5.2
lmo2328_2398287_2398529	lmo2328	2398287	2398529	-286.565	similar to transcription regulator	3.5.2
lmo2329_2398685_2399161	lmo2329	2398685	2399161	-1599.72	similar to a putative repressor protein [Bacteriophage A118]	3.5.2
lmo2365_2435023_2436141	lmo2365	2435023	2436141	-55.3967	similar to S. pyogenes RofA regulatory protein	3.5.2
lmo2408_2480325_2480528	lmo2408	2480325	2480528	-1677.48	similar to repressor protein	3.5.2
lmo2460_2532352_2533398	lmo2460	2532352	2533398	-3.0341	similar to B. subtilis CggR hypothetical transcriptional regulator	3.5.2
lmo2589_2671624_2672511	lmo2589	2671624	2672511	-60.8991	similar to transcription regulator TetR/AcrR family	3.5.2
lmo2672_2744985_2745791	lmo2672	2744985	2745791	-9.71271	weakly similar to transcription regulator	3.5.2
lmo2678_2749538_2750233	lmo2678	2749538	2750233	-6.62687	similar to two components response regulator	3.5.2
lmo2726_2800958_2801407	lmo2726	2800958	2801407	-4.59197	similar to transcription regulators	3.5.2
lmo2731_2804070_2804438	lmo2731	2804070	2804438	-11.9734	similar to transcription regulator (RpiR family)	3.5.2
lmo2739_2815401_2816090	lmo2739	2815401	2816090	-3.50661	similar to regulatory proteins of the SIR2 family	3.5.2
lmo2827_2915219_2915641	lmo2827	2915219	2915641	-4.01058	similar to transcriptional regulator (MarR family)	3.5.2
lmo2842_2929315_2930340	lmo2842	2929315	2930340	-4.41771	similar to transcriptional regulator	3.5.2
prfA_204339_204468	prfA	204339	204468	-10.2226	listeriolysin positive regulatory protein	3.5.2
prfA_203640_204353	prfA	203640	204353	-9.10505	listeriolysin positive regulatory protein	3.5.2
rho_2626442_2627713	rho	2626442	2627713	-242.169	highly similar to transcription terminator factor rho	3.5.4
lmo2342_2411126_2411827	lmo2342	2411126	2411827	-3.66038	similar to 16S pseudouridylate synthase	3.6
rpmF_521601_521771	rpmF	521601	521771	-8.14031	ribosomal protein L32	3.7.1
rpsF_49585_49878	rpsF	49585	49878	-4.95229	ribosomal protein S6	3.7.1
rpsR_50514_50753	rpsR	50514	50753	-5.60593	ribosomal protein S18	3.7.1
glyS_1491087_1493153	glyS	1491087	1493153	-12.7437	similar to glycyl-tRNA synthetase beta chain	3.7.2
lmo2541_2617239_2618276	lmo2541	2617239	2618276	-3.15645	similar to yeast translation initiation protein	3.7.3
prfB_2586114_2587097	prfB	2586114	2587097	-4.35502	highly similar to peptide chain release factor 2	3.7.5
lmo0067_74239_75228	lmo0067	74239	75228	-306.96	similar to dinitrogenase reductase ADP-ribosylation system	3.8
lmo0938_973758_974216	lmo0938	973758	974216	-12.9603	similar to protein-tyrosine-phosphatase	3.8
lmo1274_1296691_1297551	lmo1274	1296691	1297551	-9.64246	similar to polypeptide deformylase, similar to B. subtilis Smf protein	3.8
lmo1709_1770648_1771406	lmo1709	1770648	1771406	-3.301	similar to methionine aminopeptidases	3.8
prmA_1503020_1503964	prmA	1503020	1503964	-7.10641	ribosomal protein L11 methyltransferase	3.8
dnaK_1505312_1507153	dnaK	1505312	1507153	-4.52634	class I heat-shock protein (molecular chaperone) DnaK	3.9
groEL_2147684_2149312	groEL	2147684	2149312	-10.7609	class I heat-shock protein (chaperonin) GroEL	3.9
groES_2149348_2149632	groES	2149348	2149632	-20.1625	class I heat-shock protein (chaperonin) GroES	3.9
clpB_2294555_2297155	clpB	2294555	2297155	-7.37071	similar to endopeptidase Clp ATP-binding chain B (ClpB)	4.1
clpE_1026871_1029045	clpE	1026871	1029045	-3.88738	ATP-dependent protease	4.1
cspB_2094877_2095077	cspB	2094877	2095077	-4.00939	similar to major cold-shock protein	4.1
dnaJ_1504037_1505170	dnaJ	1504037	1505170	-3.42724	heat shock protein DnaJ	4.1
fri_979059_979529	fri	979059	979529	-4.92623	non-heme iron-binding ferritin	4.1
grpE_1507187_1507762	grpE	1507187	1507762	-3.86087	heat shock protein GrpE	4.1
lmo0609_649520_649819	lmo0609	649520	649819	-54.0735	similar to E. coli phage shock protein E	4.1
lmo0942_977051_978856	lmo0942	977051	978856	-5.50752	similar to heat shock protein HtpG	4.1
mscL_2145127_2145513	mscL	2145127	2145513	-8.30893	large-conductance mechanosensitive channel protein	4.1
lmo0026_28254_28895	lmo0026	28254	28895	-3.71838	similar to E. coli copper homeostasis protein CutC	4.2
lmo0253_267909_268949	lmo0253	267909	268949	-1523.67	similar to penicillinase antirepressor	4.2
lmo0446_478721_479710	lmo0446	478721	479710	-71.9145	similar to penicillin acylase and to conjugated bile acid hydrolase	4.2
lmo0752_778654_779490	lmo0752	778654	779490	-15.8768	weakly similar to a putative haloacetate dehalogenase	4.2
lmo0754_780377_780988	lmo0754	780377	780988	-5.20155	weakly similar to a bile acid 7-alpha dehydratase	4.2
lmo1102_1137533_1137868	lmo1102	1137533	1137868	-2274.12	similar to cadmium efflux system accessory proteins	4.2
lmo2067_2146449_2147426	lmo2067	2146449	2147426	-11.333	similar to conjugated bile acid hydrolase	4.2
lmo2230_2320416_2320841	lmo2230	2320416	2320841	-5.26585	similar to arsenate reductase	4.2
tpx_1625505_1626002	tpx	1625505	1626002	-6.47604	Probable thiol peroxidase	4.2
int_2401008_2402366	int	2401008	2402366	-1156.33	putative integrase [Bacteriophage A118]	4.3
lmo0113_120654_121106	lmo0113	120654	121106	-4.29984	similar to protein gp35 from Bacteriophage A118	4.3
lmo0121_124495_126363	lmo0121	124495	126363	-6.95412	similar to bacteriophage minor tail proteins	4.3
lmo0122_126360_127178	lmo0122	126360	127178	-6.47556	similar to phage proteins	4.3
lmo0123_127188_128324	lmo0123	127188	128324	-8.38248	similar to protein gp18 from Bacteriophage A118	4.3
lmo0127_129694_130230	lmo0127	129694	130230	-19.5044	weakly similar to protein gp20 from Bacteriophage A118	4.3
lmo0128_130249_130671	lmo0128	130249	130671	-4.082	similar to a protein from Bacteriophage phi-105 (ORF 45)	4.3
lmo2273_2361897_2362274	lmo2273	2361897	2362274	-3077.71	protein gp30 [Bacteriophage A118]	4.3
lmo2274_2362306_2362656	lmo2274	2362306	2362656	-2586.54	protein gp29 [Bacteriophage A118]	4.3
lmo2275_2362661_2363110	lmo2275	2362661	2363110	-2239.36	Portein gp28 [Bacteriophage A118]	4.3
lmo2276_2363135_2363632	lmo2276	2363135	2363632	-2034.88	similar to an unknown bacteriophage protein	4.3
lmo2280_2365893_2366258	lmo2280	2365893	2366258	-115.501	protein gp23 [Bacteriophage A118]	4.3
lmo2281_2366288_2366446	lmo2281	2366288	2366446	-17.0529	protein gp22 [Bacteriophage A118]	4.3
lmo2282_2366451_2366768	lmo2282	2366451	2366768	-53.4383	protein gp21 [Bacteriophage A118]	4.3
lmo2283_2366780_2367853	lmo2283	2366780	2367853	-385.381	protein gp20 [Bacteriophage A118]	4.3
lmo2284_2367853_2368881	lmo2284	2367853	2368881	-408.967	Protein gp19 [Bacteriophage A118]	4.3
lmo2285_2368882_2369907	lmo2285	2368882	2369907	-424.089	Protein gp18 [Bacteriophage A118]	4.3
lmo2286_2369916_2370734	lmo2286	2369916	2370734	-372.006	Protein gp17 [Bacteriophage A118]	4.3
lmo2287_2370736_2376099	lmo2287	2370736	2376099	-1203.87	putative tape-measure [Bacteriophage A118]	4.3
lmo2288_2376110_2376715	lmo2288	2376110	2376715	-332.688	Protein gp15 [Bacteriophage A118]	4.3
lmo2289_2376721_2377143	lmo2289	2376721	2377143	-244.784	Protein gp14 [Bacteriophage A118]	4.3
lmo2290_2377198_2377530	lmo2290	2377198	2377530	-348.884	Portein gp13 [Bacteriophage A118]	4.3
lmo2291_2377460_2377894	lmo2291	2377460	2377894	-452.245	major tail shaft protein [Bacteriophage A118]	4.3
lmo2292_2377897_2378304	lmo2292	2377897	2378304	-406.864	Portein gp11 [Bacteriophage A118]	4.3
lmo2293_2378304_2378642	lmo2293	2378304	2378642	-465.435	Protein gp10 [Bacteriophage A118]	4.3
lmo2294_2378642_2379004	lmo2294	2378642	2379004	-330.839	Protein gp9 [Bacteriophage A118]	4.3
lmo2295_2379004_2379399	lmo2295	2379004	2379399	-338.034	Protein gp8 [Bacteriophage A118]	4.3
lmo2296_2379418_2380419	lmo2296	2379418	2380419	-630.809	similar to coat protein [Bacteriophage SPP1]	4.3
lmo2297_2380419_2381009	lmo2297	2380419	2381009	-387.352	putative scaffolding protein [Bacteriophage A118]	4.3
lmo2298_2381088_2382227	lmo2298	2381088	2382227	-425.193	Protein gp4 [Bacteriophage A118]	4.3
lmo2299_2382228_2383988	lmo2299	2382228	2383988	-609.058	putative portal protein [Bacteriophage A118]	4.3
lmo2300_2384001_2385332	lmo2300	2384001	2385332	-185.917	putative terminase large subunit from Bacteriophage A118	4.3
lmo2301_2385301_2386095	lmo2301	2385301	2386095	-195.784	similar to putative terminase small subunit from Bacteriophage A118	4.3
lmo2303_2387046_2387480	lmo2303	2387046	2387480	-158.148	Protein gp66 [Bacteriophage A118]	4.3
lmo2304_2387499_2387663	lmo2304	2387499	2387663	-37.7308	Bacteriophage A118 gp65 protein	4.3
lmo2313_2390580_2391023	lmo2313	2390580	2391023	-38.9822	similar to a bacteriophage protein	4.3
lmo2315_2391220_2391816	lmo2315	2391220	2391816	-95.131	similar to protein gp51 [Bacteriophage A118]	4.3
lmo2322_2395586_2395801	lmo2322	2395586	2395801	-78.7698	gp44 [Bacteriophage A118]	4.3
lmo2323_2395798_2396331	lmo2323	2395798	2396331	-8.14226	gp43 [Bacteriophage A118]	4.3
lmo2326_2397493_2397774	lmo2326	2397493	2397774	-200.651	similar to protein gp41 [Bacteriophage A118]	4.3
lmo2330_2399542_2400243	lmo2330	2399542	2400243	-536.133	similar to protein gp33 [Bacteriophage A118]	4.3
lmo2331_2400264_2400944	lmo2331	2400264	2400944	-594.183	weakly similar to gp32_Bacteriophage A118 protein	4.3
lmo0172_172072_172458	lmo0172	172072	172458	-135.792	similar to transposase C-terminal part	4.4
lmo0173_172410_172931	lmo0173	172410	172931	-213.406	similar to transposase (N-terminal part)	4.4
lmo0174_172903_173208	lmo0174	172903	173208	-80.0357	similar to transposase	4.4
lmo0330_356890_357705	lmo0330	356890	357705	-54.2423	similar to transposase	4.4
lmo0660_700537_700821	lmo0660	700537	700821	-259.206	similar to transposases	4.4
lmo1097_1131558_1132760	lmo1097	1131558	1132760	-2541.14	similar to integrases	4.4
lmo1098_1133466_1133696	lmo1098	1133466	1133696	-25.8858	highly similar to TN916 ORF8	4.4
lmo1099_1133698_1134117	lmo1099	1133698	1134117	-42.9945	similar to a protein encoded by Tn916	4.4
lmo1103_1137997_1138914	lmo1103	1137997	1138914	-48.7072	highly similar to TN916 ORF13	4.4
lmo1105_1139940_1142099	lmo1105	1139940	1142099	-69.6042	highly similar to TN916 ORF15	4.4
lmo1106_1142099_1144549	lmo1106	1142099	1144549	-58.0285	highly similar to TN916 ORF16	4.4
lmo1107_1144533_1144928	lmo1107	1144533	1144928	-25.2509	highly similar to TN916 ORF17	4.4
lmo1108_1145211_1145711	lmo1108	1145211	1145711	-17.967	highly similar to TN916 ORF18	4.4
lmo1109_1145723_1145944	lmo1109	1145723	1145944	-10.4194	highly similar to TN916 ORF19	4.4
lmo1111_1146228_1147412	lmo1111	1146228	1147412	-42.2445	highly similar to TN916 ORF20	4.4
lmo1112_1147603_1149003	lmo1112	1147603	1149003	-133.194	highly similar to TN916 ORF21	4.4
lmo1113_1149011_1149385	lmo1113	1149011	1149385	-133.481	highly similar to TN916 ORF22	4.4
lmo1114_1149406_1149720	lmo1114	1149406	1149720	-75.0417	highly similar to TN916 ORF23	4.4
lmaA_123200_123712	lmaA	123200	123712	-5.02026	antigen A	4.5
lmaB_122798_123187	lmaB	122798	123187	-9.69449	antigen B	4.5
lmaC_122104_122520	lmaC	122104	122520	-9.25601	similar to Antigen C	4.5
lmaD_121664_122092	lmaD	121664	122092	-9.77106	similar to Antigen D	4.5
lmo0028_31088_31963	lmo0028	31088	31963	-6.59491	similar to E. coli microcin C7 self-immunity protein (MccF)	4.5
lmo0066_72408_74222	lmo0066	72408	74222	-289.531	similar to toxin components	4.5
lmo0073_78090_78374	lmo0073	78090	78374	-228.331	hypothetical protein lmo0073	5.1
lmo0074_78362_78811	lmo0074	78362	78811	-24.4025	hypothetical protein lmo0074	5.1
lmo0085_88121_88810	lmo0085	88121	88810	-3.71719	hypothetical protein lmo0085	5.1
lmo0095_103204_103836	lmo0095	103204	103836	-6.3545	hypothetical protein lmo0095	5.1
lmo0138_141052_141336	lmo0138	141052	141336	-3.35781	hypothetical protein lmo0138	5.1
lmo0148_146306_146656	lmo0148	146306	146656	-4.30391	hypothetical protein lmo0148	5.1
lmo0156_152648_153328	lmo0156	152648	153328	-4.17392	hypothetical protein lmo0156	5.1
lmo0328_355643_356323	lmo0328	355643	356323	-3.16879	hypothetical protein lmo0328	5.1
lmo0335_367248_367532	lmo0335	367248	367532	-14.2445	hypothetical protein lmo0335	5.1
lmo0337_367898_369373	lmo0337	367898	369373	-3.56315	hypothetical protein lmo0337	5.1
lmo0472_509400_510287	lmo0472	509400	510287	-1891.66	hypothetical protein lmo0472	5.1
lmo0473_510190_511212	lmo0473	510190	511212	-448.165	pseudogene	5.1
lmo0475_511966_512208	lmo0475	511966	512208	-35.5304	hypothetical protein lmo0475	5.1
lmo0804_833117_833587	lmo0804	833117	833587	-1449.94	hypothetical protein lmo0804	5.1
lmo0805_833615_834076	lmo0805	833615	834076	-1489.74	hypothetical protein lmo0805	5.1
lmo1120_1157592_1158008	lmo1120	1157592	1158008	-168.253	hypothetical protein lmo1120	5.1
lmo1122_1158425_1158844	lmo1122	1158425	1158844	-160.471	hypothetical protein lmo1122	5.1
lmo1123_1158930_1159403	lmo1123	1158930	1159403	-159.372	hypothetical protein lmo1123	5.1
lmo1124_1159393_1159830	lmo1124	1159393	1159830	-137.771	hypothetical protein lmo1124	5.1
lmo2131_2216054_2216743	lmo2131	2216054	2216743	-4.43047	hypothetical protein lmo2131	5.1
lmo2132_2217222_2217953	lmo2132	2217222	2217953	-3.35338	hypothetical protein lmo2132	5.1
lmo2156_2239672_2240013	lmo2156	2239672	2240013	-10.8812	hypothetical protein lmo2156	5.1
lmo2166_2248946_2249617	lmo2166	2248946	2249617	-6.77206	hypothetical protein lmo2166	5.1
lmo2187_2274961_2275221	lmo2187	2274961	2275221	-44.2137	hypothetical protein lmo2187	5.1
lmo2394_2468210_2468392	lmo2394	2468210	2468392	-6.45179	hypothetical CDS	5.1
lmo2409_2480531_2480944	lmo2409	2480531	2480944	-617.229	hypothetical protein lmo2409	5.1
lmo2806_2890779_2891171	lmo2806	2890779	2891171	-6.73066	hypothetical secreted protein	5.1
lmo2807_2891269_2891652	lmo2807	2891269	2891652	-23.4825	hypothetical secreted protein	5.1
lmo2808_2891649_2892032	lmo2808	2891649	2892032	-6.85831	hypothetical secreted protein	5.1
bvrC_2872932_2873915	bvrC	2872932	2873915	-34.4946	hypothetical protein lmo2786	5.2
hslO_229840_230724	hslO	229840	230724	-3.30726	33 kDa chaperonin	5.2
lmo0038_43175_44266	lmo0038	43175	44266	-3.18302	conserved hypothetical protein	5.2
lmo0079_82959_84437	lmo0079	82959	84437	-508.238	hypothetical protein lmo0079	5.2
lmo0102_108320_108610	lmo0102	108320	108610	-5.17136	hypothetical protein lmo0102	5.2
lmo0119_123760_124062	lmo0119	123760	124062	-6.88777	hypothetical protein lmo0119	5.2
lmo0120_124104_124508	lmo0120	124104	124508	-8.71408	hypothetical protein lmo0120	5.2
lmo0131_133961_134710	lmo0131	133961	134710	-3.95682	conserved hypothetical protein	5.2
lmo0133_136469_136702	lmo0133	136469	136702	-96.6329	similar to E. coli YjdI protein	5.2
lmo0134_136714_136992	lmo0134	136714	136992	-133.513	similar to E. coli YjdJ protein	5.2
lmo0170_168005_169270	lmo0170	168005	169270	-5.73025	hypothetical protein lmo0170	5.2
lmo0215_221370_222959	lmo0215	221370	222959	-3.08783	conserved membrane-spanning protein	5.2
lmo0216_222983_223261	lmo0216	222983	223261	-3.80453	highly similar to B. subtilis YabO protein	5.2
lmo0255_269754_270257	lmo0255	269754	270257	-58.1194	similar to unknown protein	5.2
lmo0267_289562_290521	lmo0267	289562	290521	-3.64441	similar to other proteins	5.2
lmo0304_328701_329966	lmo0304	328701	329966	-13.9508	hypothetical protein lmo0304	5.2
lmo0309_333534_335195	lmo0309	333534	335195	-220.919	similar to unknown protein	5.2
lmo0312_337161_338363	lmo0312	337161	338363	-291.958	similar to unknown proteins	5.2
lmo0313_338341_339087	lmo0313	338341	339087	-282.74	conserved hypothetical protein	5.2
lmo0322_347219_347611	lmo0322	347219	347611	-90.5712	similar to unknown proteins	5.2
lmo0341_370732_371064	lmo0341	370732	371064	-2092.02	hypothetical protein lmo0341	5.2
lmo0353_379794_380207	lmo0353	379794	380207	-126.26	similar to unknown proteins	5.2
lmo0361_388807_389541	lmo0361	388807	389541	-11.1273	similar to conserved hypothetical integral membrane protein	5.2
lmo0362_389538_389717	lmo0362	389538	389717	-4.68667	similar to conserved hypothetical protein	5.2
lmo0365_391604_393052	lmo0365	391604	393052	-7.98693	similar to conserved hypothetical protein	5.2
lmo0367_394264_395529	lmo0367	394264	395529	-14.6295	conserved hypothetical protein similar to B. subtilis YwbN protein	5.2
lmo0397_418891_419373	lmo0397	418891	419373	-3.49477	similar to unknown proteins	5.2
lmo0436_465934_466419	lmo0436	465934	466419	-12.0029	similar to unknown proteins	5.2
lmo0444_473936_476716	lmo0444	473936	476716	-607.109	conserved hypothetical protein	5.2
lmo0450_483934_484599	lmo0450	483934	484599	-7.7447	similar to unknown proteins	5.2
lmo0471_507723_508733	lmo0471	507723	508733	-19267.5	hypothetical protein lmo0471	5.2
lmo0478_514681_515058	lmo0478	514681	515058	-5.2699	putative secreted protein	5.2
lmo0515_549438_549869	lmo0515	549438	549869	-5.51567	conserved hypothetical protein	5.2
lmo0525_560443_561774	lmo0525	560443	561774	-223.566	hypothetical protein lmo0525	5.2
lmo0553_591412_592047	lmo0553	591412	592047	-5.05473	hypothetical protein lmo0553	5.2
lmo0559_598020_598925	lmo0559	598020	598925	-15.8009	putative membrane protein	5.2
lmo0573_609629_610924	lmo0573	609629	610924	-3.98387	conserved hypothetical protein	5.2
lmo0577_615353_615811	lmo0577	615353	615811	-9.62465	hypothetical protein lmo0577	5.2
lmo0584_623251_624423	lmo0584	623251	624423	-4.12383	conserved hypothetical membrane protein	5.2
lmo0591_632811_633581	lmo0591	632811	633581	-7.13412	similar to unknown membrane proteins	5.2
lmo0596_638165_638692	lmo0596	638165	638692	-3.6017	similar to unknown proteins	5.2
lmo0624_660996_661439	lmo0624	660996	661439	-21.4086	similar to unknown proteins	5.2
lmo0642_683519_684247	lmo0642	683519	684247	-6.54702	hypothetical protein lmo0642	5.2
lmo0652_694973_695509	lmo0652	694973	695509	-44.6398	similar to unknown proteins	5.2
lmo0653_695496_696416	lmo0653	695496	696416	-3.61137	hypothetical protein lmo0653	5.2
lmo0658_698785_699420	lmo0658	698785	699420	-22.1917	conserved hypothetical protein	5.2
lmo0719_749985_750311	lmo0719	749985	750311	-6.93018	similar to unknown protein	5.2
lmo0720_750311_750634	lmo0720	750311	750634	-5.2222	hypothetical protein lmo0720	5.2
lmo0724_755308_756036	lmo0724	755308	756036	-3.68095	similar to B. subtilis YvpB protein	5.2
lmo0737_766810_767742	lmo0737	766810	767742	-145.248	hypothetical protein lmo0737	5.2
lmo0758_783901_784788	lmo0758	783901	784788	-6.04967	hypothetical protein lmo0758	5.2
lmo0760_785754_786362	lmo0760	785754	786362	-4.35418	hypothetical protein lmo0760	5.2
lmo0789_817914_818762	lmo0789	817914	818762	-4.04783	similar to conserved hypothetical proteins	5.2
lmo0800_827666_828016	lmo0800	827666	828016	-4.93768	similar to B. subtilis YqkB protein	5.2
lmo0840_871940_872410	lmo0840	871940	872410	-62.8548	hypothetical protein lmo0840	5.2
lmo0903_940316_940696	lmo0903	940316	940696	-4.00503	conserved hypothetical protein	5.2
lmo0910_945915_947018	lmo0910	945915	947018	-2.98316	hypothetical protein lmo0910	5.2
lmo0911_947101_947604	lmo0911	947101	947604	-218.042	hypothetical protein lmo0911	5.2
lmo0920_957724_958764	lmo0920	957724	958764	-3.36442	similar to B. subtilis YcgR protein	5.2
lmo0925_961469_962584	lmo0925	961469	962584	-3.77854	putative membrane protein	5.2
lmo0930_967029_967760	lmo0930	967029	967760	-7.59339	conserved hypothetical protein, similar to B. subtilis YhfI protein	5.2
lmo0932_968819_969424	lmo0932	968819	969424	-8.78489	conserved hypothetical protein	5.2
lmo0940_975071_976033	lmo0940	975071	976033	-40.0599	hypothetical protein lmo0940	5.2
lmo0941_976065_977039	lmo0941	976065	977039	-35.8198	hypothetical protein lmo0941	5.2
lmo0990_1020022_1021383	lmo0990	1020022	1021383	-7.21833	conserved hypothetical protein	5.2
lmo0994_1024761_1025129	lmo0994	1024761	1025129	-3.54749	hypothetical protein lmo0994	5.2
lmo0995_1025159_1026190	lmo0995	1025159	1026190	-17.3361	similar to B. subtilis YkrP protein	5.2
lmo1013_1042605_1043450	lmo1013	1042605	1043450	-3.04932	similar to conserved hypothetical proteins like to B. subtilis YkuT protein	5.2
lmo1079_1110769_1113627	lmo1079	1110769	1113627	-807.847	similar to B. subtilis YfhO protein	5.2
lmo1094_1129043_1129351	lmo1094	1129043	1129351	-4.74221	hypothetical protein lmo1094	5.2
lmo1110_1145941_1146231	lmo1110	1145941	1146231	-18.1139	similar to unknown proteins	5.2
lmo1125_1160220_1160753	lmo1125	1160220	1160753	-15.0821	hypothetical protein lmo1125	5.2
lmo1256_1281321_1281773	lmo1256	1281321	1281773	-110.619	hypothetical protein lmo1256	5.2
lmo1258_1282473_1283393	lmo1258	1282473	1283393	-248.684	hypothetical protein lmo1258	5.2
lmo1301_1329696_1330217	lmo1301	1329696	1330217	-5170.79	conserved hypothetical protein	5.2
lmo1303_1331018_1331347	lmo1303	1331018	1331347	-13.5213	similar to B. subtilis YneA protein	5.2
lmo1443_1476642_1476968	lmo1443	1476642	1476968	-6.02008	hypothetical protein lmo1443	5.2
lmo1457_1490229_1491053	lmo1457	1490229	1491053	-4.65975	similar to unknown protein	5.2
lmo1470_1502252_1503019	lmo1470	1502252	1503019	-2.97849	similar to unknown proteins	5.2
lmo1608_1653433_1654233	lmo1608	1653433	1654233	-8.86353	similar to unknown proteins	5.2
lmo1614_1656903_1657754	lmo1614	1656903	1657754	-3.64749	similar to unknown proteins	5.2
lmo1638_1682664_1683638	lmo1638	1682664	1683638	-7.66864	similar to unknown proteins	5.2
lmo1776_1848166_1848690	lmo1776	1848166	1848690	-11.5197	similar to unknown protein	5.2
lmo1790_1863501_1864217	lmo1790	1863501	1864217	-6.71859	similar to unknown proteins	5.2
lmo1798_1867802_1869460	lmo1798	1867802	1869460	-3.37178	similar to unknown protein	5.2
lmo1846_1922439_1923809	lmo1846	1922439	1923809	-7.17831	similar to conserved hypothetical proteins	5.2
lmo1909_1981774_1982640	lmo1909	1981774	1982640	-4.15734	similar to unknown proteins	5.2
lmo1945_2019686_2020297	lmo1945	2019686	2020297	-19.7169	similar to unknown protein	5.2
lmo1963_2037141_2037956	lmo1963	2037141	2037956	-6.92815	similar to unknown proteins	5.2
lmo2013_2087489_2088793	lmo2013	2087489	2088793	-3.0479	similar to unknown proteins	5.2
lmo2043_2125699_2126946	lmo2043	2125699	2126946	-3.32189	similar to integral membrane proteins	5.2
lmo2072_2150786_2151433	lmo2072	2150786	2151433	-3.66485	similar to a putative DNA binding proteins	5.2
lmo2078_2157383_2157844	lmo2078	2157383	2157844	-4.9402	similar to unknown proteins	5.2
lmo2082_2160043_2160432	lmo2082	2160043	2160432	-3.96006	similar to unknown proetin	5.2
lmo2113_2192693_2193448	lmo2113	2192693	2193448	-4.0005	similar to unknown proteins	5.2
lmo2127_2210609_2211244	lmo2127	2210609	2211244	-3.7135	hypothetical protein lmo2127	5.2
lmo2149_2233841_2234158	lmo2149	2233841	2234158	-9.3194	similar to unknown proteins	5.2
lmo2158_2242097_2242282	lmo2158	2242097	2242282	-4.45528	similar to B. subtilis YwmG protein	5.2
lmo2167_2249683_2250300	lmo2167	2249683	2250300	-5.27098	similar to unknown proteins	5.2
lmo2174_2256507_2257580	lmo2174	2256507	2257580	-9.98916	similar to unknown proteins	5.2
lmo2177_2259366_2259713	lmo2177	2259366	2259713	-3124.34	similar to unknown protein	5.2
lmo2180_2268424_2268900	lmo2180	2268424	2268900	-5.67884	similar to unknown protein	5.2
lmo2181_2268961_2269701	lmo2181	2268961	2269701	-3.58888	similar to unknown protein	5.2
lmo2204_2293497_2293685	lmo2204	2293497	2293685	-3.99076	similar to unknown protein	5.2
lmo2208_2298093_2298863	lmo2208	2298093	2298863	-3.09341	similar to unknown protein	5.2
lmo2209_2298927_2299712	lmo2209	2298927	2299712	-3.99508	hypothetical protein lmo2209	5.2
lmo2213_2302518_2303021	lmo2213	2302518	2303021	-14.1351	similar to unknown protein	5.2
lmo2218_2306177_2306716	lmo2218	2306177	2306716	-3.20004	hypothetical protein lmo2218	5.2
lmo2221_2308741_2311464	lmo2221	2308741	2311464	-42.0985	similar to unknown proteins	5.2
lmo2222_2311461_2312696	lmo2222	2311461	2312696	-6.72851	similar to unknown proteins	5.2
lmo2228_2317644_2317841	lmo2228	2317644	2317841	-5.67152	similar to unknown protein	5.2
lmo2231_2320906_2321775	lmo2231	2320906	2321775	-3.74058	similar to unknown proteins	5.2
lmo2254_2343858_2345150	lmo2254	2343858	2345150	-7.66619	similar to unknown proteins	5.2
lmo2263_2349475_2350320	lmo2263	2349475	2350320	-8.74425	similar to unkown proteins	5.2
lmo2264_2350398_2351300	lmo2264	2350398	2351300	-6.46832	similar to unknown proteins	5.2
lmo2265_2351384_2351746	lmo2265	2351384	2351746	-6.43283	similar to unknown proteins	5.2
lmo2266_2351767_2352615	lmo2266	2351767	2352615	-56.2912	similar to unknown proteins	5.2
lmo2272_2361582_2361791	lmo2272	2361582	2361791	-864.578	hypothetical protein lmo2272	5.2
lmo2318_2393613_2394311	lmo2318	2393613	2394311	-3.44596	hypothetical protein lmo2318	5.2
lmo2357_2425723_2426253	lmo2357	2425723	2426253	-2.97519	similar to unknown protein	5.2
lmo2359_2427045_2427890	lmo2359	2427045	2427890	-7.58329	conserved hypothetical protein	5.2
lmo2361_2430826_2431296	lmo2361	2430826	2431296	-3.84196	conserved hypothetical protein	5.2
lmo2386_2461219_2461692	lmo2386	2461219	2461692	-3.73208	similar to B. subtilis YuiD protein	5.2
lmo2391_2466713_2467342	lmo2391	2466713	2467342	-29.0712	conserved hypothetical protein similar to B. subtilis YhfK protein	5.2
lmo2392_2467388_2467621	lmo2392	2467388	2467621	-4.22631	similar to B. subtilis YuzB protein	5.2
lmo2410_2481023_2481574	lmo2410	2481023	2481574	-1043.3	hypothetical protein lmo2410	5.2
lmo2435_2503931_2504236	lmo2435	2503931	2504236	-4.30309	similar to B. subtilis YfhL protein	5.2
lmo2437_2505425_2505835	lmo2437	2505425	2505835	-3.61571	hypothetical protein lmo2437	5.2
lmo2508_2585245_2586108	lmo2508	2585245	2586108	-4.61192	similar to conserved hypothetical proteins	5.2
lmo2511_2590044_2590607	lmo2511	2590044	2590607	-10.8355	similar to conserved hypothetical proteins like to B. subtilis YvyD protein	5.2
lmo2570_2648960_2649574	lmo2570	2648960	2649574	-3.19115	hypothetical protein lmo2570	5.2
lmo2602_2688661_2689323	lmo2602	2688661	2689323	-23.1948	conserved hypothetical protein	5.2
lmo2603_2689442_2690332	lmo2603	2689442	2690332	-1233.77	hypothetical protein lmo2603	5.2
lmo2604_2690371_2691465	lmo2604	2690371	2691465	-165.858	hypothetical protein lmo2604	5.2
lmo2642_2715032_2716363	lmo2642	2715032	2716363	-4.89421	hypothetical protein lmo2642	5.2
lmo2644_2717422_2718234	lmo2644	2717422	2718234	-952.232	hypothetical protein lmo2644	5.2
lmo2669_2743326_2744138	lmo2669	2743326	2744138	-12.3147	hypothetical protein lmo2669	5.2
lmo2670_2744212_2744574	lmo2670	2744212	2744574	-15.2285	conserved hypothetical protein	5.2
lmo2673_2745907_2746377	lmo2673	2745907	2746377	-7.29017	conserved hypothetical protein	5.2
lmo2701_2776532_2776777	lmo2701	2776532	2776777	-5.01517	similar to B. subtilis YaaL protein	5.2
lmo2724_2799108_2799551	lmo2724	2799108	2799551	-8.53302	similar to unknown proteins	5.2
lmo2742_2817688_2818035	lmo2742	2817688	2818035	-6.10938	hypothetical protein lmo2742	5.2
lmo2748_2823530_2823949	lmo2748	2823530	2823949	-9.16513	similar to B. subtilis stress protein YdaG	5.2
lmo2759_2839698_2840228	lmo2759	2839698	2840228	-4.97739	similar to unknown protein	5.2
lmo2835_2922429_2923223	lmo2835	2922429	2923223	-4.47139	highly similar to an E. coli protein	5.2
sepA_2240068_2241969	sepA	2240068	2241969	-8.35127	hypothetical protein lmo2157	5.2
lmo0062_70676_71071	lmo0062	70676	71071	-26.1288	hypothetical protein lmo0062	6.0
lmo0063_71064_71363	lmo0063	71064	71363	-20.0061	hypothetical protein lmo0063	6.0
lmo0064_71360_72061	lmo0064	71360	72061	-31.1354	hypothetical protein lmo0064	6.0
lmo0065_72062_72394	lmo0065	72062	72394	-18.7658	hypothetical protein lmo0065	6.0
lmo0068_75342_75665	lmo0068	75342	75665	-115.348	hypothetical protein lmo0068	6.0
lmo0069_75832_76125	lmo0069	75832	76125	-83.5036	hypothetical protein lmo0069	6.0
lmo0070_76262_76984	lmo0070	76262	76984	-132.218	hypothetical protein lmo0070	6.0
lmo0071_77149_77406	lmo0071	77149	77406	-58.1449	hypothetical protein lmo0071	6.0
lmo0072_77863_78066	lmo0072	77863	78066	-103.414	Hypothetical	6.0
lmo0080_84451_84849	lmo0080	84451	84849	-365.091	hypothetical protein lmo0080	6.0
lmo0081_85025_85627	lmo0081	85025	85627	-865.716	hypothetical protein lmo0081	6.0
lmo0082_85902_86228	lmo0082	85902	86228	-212.58	hypothetical protein lmo0082	6.0
lmo0094_102468_103028	lmo0094	102468	103028	-2.95641	hypothetical protein lmo0094	6.0
lmo0124_128314_128613	lmo0124	128314	128613	-6.67424	hypothetical protein lmo0124	6.0
lmo0125_128628_129203	lmo0125	128628	129203	-10.1283	hypothetical protein lmo0125	6.0
lmo0126_129218_129697	lmo0126	129218	129697	-21.5071	hypothetical protein lmo0126	6.0
lmo0143_144097_144273	lmo0143	144097	144273	-77.0668	hypothetical protein lmo0143	6.0
lmo0147_145869_146306	lmo0147	145869	146306	-36.8102	hypothetical protein lmo0147	6.0
lmo0150_147399_147764	lmo0150	147399	147764	-515.893	hypothetical protein lmo0150	6.0
lmo0151_147884_148291	lmo0151	147884	148291	-706.423	hypothetical protein lmo0151	6.0
lmo0209_213735_214409	lmo0209	213735	214409	-3.60181	hypothetical protein lmo0209	6.0
lmo0212_216434_217018	lmo0212	216434	217018	-4.49997	hypothetical protein lmo0212	6.0
lmo0247_264432_264902	lmo0247	264432	264902	-3.56683	hypothetical protein lmo0247	6.0
lmo0254_269067_269729	lmo0254	269067	269729	-62.0016	hypothetical protein lmo0254	6.0
lmo0270_293212_293841	lmo0270	293212	293841	-9.34778	hypothetical protein lmo0270	6.0
lmo0296_321490_322128	lmo0296	321490	322128	-8.96657	hypothetical protein lmo0296	6.0
lmo0306_331063_331446	lmo0306	331063	331446	-211.921	hypothetical protein lmo0306	6.0
lmo0307_331543_332688	lmo0307	331543	332688	-302.568	hypothetical protein lmo0307	6.0
lmo0310_335350_336426	lmo0310	335350	336426	-109.857	hypothetical protein lmo0310	6.0
lmo0311_336541_337161	lmo0311	336541	337161	-147.105	hypothetical protein lmo0311	6.0
lmo0324_348586_349065	lmo0324	348586	349065	-13.0374	hypothetical protein lmo0324	6.0
lmo0332_360172_360507	lmo0332	360172	360507	-806.741	hypothetical protein lmo0332	6.0
lmo0338_369377_369757	lmo0338	369377	369757	-83.0871	hypothetical protein lmo0338	6.0
lmo0340_370416_370634	lmo0340	370416	370634	-37.4551	hypothetical protein lmo0340	6.0
lmo0375_401386_401580	lmo0375	401386	401580	-4.9119	hypothetical protein lmo0375	6.0
lmo0378_403279_403725	lmo0378	403279	403725	-10.5366	hypothetical protein lmo0378	6.0
lmo0379_403743_404198	lmo0379	403743	404198	-102.38	hypothetical protein lmo0379	6.0
lmo0380_404365_404994	lmo0380	404365	404994	-3.09586	hypothetical protein lmo0380	6.0
lmo0412_434945_435817	lmo0412	434945	435817	-13.107	hypothetical protein lmo0412	6.0
lmo0438_467519_468136	lmo0438	467519	468136	-5.27352	hypothetical protein lmo0438	6.0
lmo0465_502424_502660	lmo0465	502424	502660	-77.0643	Hypothetical orf	6.0
lmo0474_511215_511562	lmo0474	511215	511562	-32.5652	hypothetical protein lmo0474	6.0
lmo0512_546314_546673	lmo0512	546314	546673	-3.06252	hypothetical protein lmo0512	6.0
lmo0545_583072_583452	lmo0545	583072	583452	-5.58439	hypothetical protein lmo0545	6.0
lmo0587_626506_628971	lmo0587	626506	628971	-5.45186	putative secreted protein	6.0
lmo0592_633709_634251	lmo0592	633709	634251	-4.99701	hypothetical protein lmo0592	6.0
lmo0603_642962_643348	lmo0603	642962	643348	-4.03717	hypothetical protein lmo0603	6.0
lmo0625_661470_662171	lmo0625	661470	662171	-4.71829	hypothetical protein lmo0625	6.0
lmo0638_678494_679123	lmo0638	678494	679123	-83.2635	hypothetical protein lmo0638	6.0
lmo0647_689541_689825	lmo0647	689541	689825	-3.63558	hypothetical protein lmo0647	6.0
lmo0654_696606_696815	lmo0654	696606	696815	-3.63812	hypothetical protein lmo0654	6.0
lmo0675_711121_711435	lmo0675	711121	711435	-7.24859	hypothetical protein lmo0675	6.0
lmo0730_759972_760310	lmo0730	759972	760310	-2.99235	hypothetical protein lmo0730	6.0
lmo0745_775744_776247	lmo0745	775744	776247	-3.62346	hypothetical protein lmo0745	6.0
lmo0746_776398_776697	lmo0746	776398	776697	-23.3449	hypothetical protein lmo0746	6.0
lmo0747_776761_777102	lmo0747	776761	777102	-31.5008	hypothetical protein lmo0747	6.0
lmo0748_777209_777496	lmo0748	777209	777496	-1296.65	hypothetical protein lmo0748	6.0
lmo0750_777692_778207	lmo0750	777692	778207	-1694.72	hypothetical protein lmo0750	6.0
lmo0751_778262_778558	lmo0751	778262	778558	-649.783	hypothetical protein lmo0751	6.0
lmo0780_804382_804729	lmo0780	804382	804729	-15.8878	hypothetical protein lmo0780	6.0
lmo0797_824423_824884	lmo0797	824423	824884	-2.95316	hypothetical protein lmo0797	6.0
lmo0863_901837_902751	lmo0863	901837	902751	-3.49501	hypothetical protein lmo0863	6.0
lmo0939_974229_974975	lmo0939	974229	974975	-9.41738	hypothetical protein lmo0939	6.0
lmo0953_987274_987501	lmo0953	987274	987501	-27.2272	hypothetical protein lmo0953	6.0
lmo0999_1029965_1030756	lmo0999	1029965	1030756	-3.06516	hypothetical protein lmo0999	6.0
lmo1059_1086100_1086630	lmo1059	1086100	1086630	-10.807	hypothetical protein lmo1059	6.0
lmo1068_1095975_1096835	lmo1068	1095975	1096835	-13823.4	hypothetical protein lmo1068	6.0
lmo1118_1154864_1156381	lmo1118	1154864	1156381	-1771.65	hypothetical protein lmo1118	6.0
lmo1121_1158020_1158388	lmo1121	1158020	1158388	-131.61	hypothetical protein lmo1121	6.0
lmo1137_1171662_1172009	lmo1137	1171662	1172009	-22.0172	hypothetical protein lmo1137	6.0
lmo1139_1172797_1173036	lmo1139	1172797	1173036	-97.7399	hypothetical protein lmo1139	6.0
lmo1188_1213636_1215087	lmo1188	1213636	1215087	-1137.04	hypothetical protein lmo1188	6.0
lmo1257_1281820_1282284	lmo1257	1281820	1282284	-183.1	hypothetical protein lmo1257	6.0
lmo1307_1334318_1335160	lmo1307	1334318	1335160	-117.471	hypothetical protein lmo1307	6.0
lmo1410_1440748_1441296	lmo1410	1440748	1441296	-5.89454	hypothetical protein lmo1410	6.0
lmo1610_1654691_1654909	lmo1610	1654691	1654909	-624.818	hypothetical gene	6.0
lmo1640_1684229_1684462	lmo1640	1684229	1684462	-32.7754	hypothetical protein lmo1640	6.0
lmo1648_1696940_1697302	lmo1648	1696940	1697302	-50.353	hypothetical protein lmo1648	6.0
lmo1653_1702695_1703315	lmo1653	1702695	1703315	-7.78168	putative cellsurface protein	6.0
lmo1659_1708312_1708518	lmo1659	1708312	1708518	-2203.97	hypothetical protein lmo1659	6.0
lmo1893_1967015_1967506	lmo1893	1967015	1967506	-3.56832	hypothetical protein lmo1893	6.0
lmo2257_2346252_2346596	lmo2257	2346252	2346596	-3.77696	hypothetical CDS	6.0
lmo2271_2360908_2361141	lmo2271	2360908	2361141	-2118.89	hypothetical protein lmo2271	6.0
lmo2277_2363709_2364260	lmo2277	2363709	2364260	-348.208	hypothetical protein lmo2277	6.0
lmo2302_2386141_2386680	lmo2302	2386141	2386680	-410.814	hypothetical protein lmo2302	6.0
lmo2309_2389208_2389387	lmo2309	2389208	2389387	-20.3933	hypothetical protein lmo2309	6.0
lmo2310_2389491_2389658	lmo2310	2389491	2389658	-8.4582	hypothetical protein lmo2310	6.0
lmo2311_2389655_2390116	lmo2311	2389655	2390116	-19.1609	hypothetical protein lmo2311	6.0
lmo2312_2390113_2390583	lmo2312	2390113	2390583	-26.7207	hypothetical protein lmo2312	6.0
lmo2314_2391020_2391217	lmo2314	2391020	2391217	-25.3569	hypothetical protein lmo2314	6.0
lmo2327_2397800_2398084	lmo2327	2397800	2398084	-237.32	hypothetical protein lmo2327	6.0
lmo2356_2424922_2425533	lmo2356	2424922	2425533	-3.09657	hypothetical protein lmo2356	6.0
lmo2375_2451840_2452235	lmo2375	2451840	2452235	-294.89	hypothetical protein lmo2375	6.0
lmo2407_2479607_2479921	lmo2407	2479607	2479921	-3.67057	hypothetical protein lmo2407	6.0
lmo2432_2501306_2501470	lmo2432	2501306	2501470	-5.27	hypothetical protein lmo2432	6.0
lmo2443_2508992_2509411	lmo2443	2508992	2509411	-4.12289	hypothetical protein lmo2443	6.0
lmo2574_2651853_2652125	lmo2574	2651853	2652125	-4.00102	hypothetical protein lmo2574	6.0
lmo2594_2682584_2682943	lmo2594	2682584	2682943	-32.8128	hypothetical protein lmo2594	6.0
lmo2671_2744571_2744939	lmo2671	2744571	2744939	-7.19896	hypothetical protein lmo2671	6.0
lmo2675_2747073_2747414	lmo2675	2747073	2747414	-41.0771	hypothetical protein lmo2675	6.0
lmo2686_2760147_2760680	lmo2686	2760147	2760680	-2555.07	hypothetical protein lmo2686	6.0
lmo2709_2782739_2782894	lmo2709	2782739	2782894	-368.242	hypothetical protein lmo2709	6.0
lmo2753_2830284_2830523	lmo2753	2830284	2830523	-84.4762	hypothetical protein lmo2753	6.0
lmo2776_2860426_2860821	lmo2776	2860426	2860821	-5.74332	hypothetical protein lmo2776	6.0
lmo2778_2862774_2863283	lmo2778	2862774	2863283	-3.33565	hypothetical protein lmo2778	6.0
lmo2792_2878989_2879747	lmo2792	2878989	2879747	-16.4292	hypothetical protein lmo2792	6.0
lmo2813_2897116_2897823	lmo2813	2897116	2897823	-3.1772	hypothetical protein lmo2813	6.0
lmo2828_2915744_2916097	lmo2828	2915744	2916097	-38.198	hypothetical protein lmo2828	6.0
ispD_1121805_1122830	ispD	1121805	1122830	-2366.97
ispD_1121098_1121808	ispD	1121098	1121808	-1382.56
lmo0142a_143986_144273	lmo0142a	143986	144273	-82.1001
lmo0149_146764_147381	lmo0149	146764	147381	-18.8274	hypothetical protein lmo0149
lmo01876_1950883_1951323	lmo01876	1950883	1951323	-5.02388
lmo0308_332776_333132	lmo0308	332776	333132	-59.5987	pseudogene
lmo0448a_482713_482868	lmo0448a	482713	482868	-63.6291
lmo0464a_502198_502362	lmo0464a	502198	502362	-51.3233
lmo0466_502899_504629	lmo0466	502899	504629	-1467.09	hypothetical protein lmo0466
lmo0467_504674_504997	lmo0467	504674	504997	-370.143	hypothetical protein lmo0467
lmo0468_504972_505277	lmo0468	504972	505277	-311.443	hypothetical protein lmo0468
lmo0469_505351_506223	lmo0469	505351	506223	-410.996	hypothetical protein lmo0469
lmo0749_777493_777699	lmo0749	777493	777699	-1107.86	hypothetical protein lmo0749
lmo0828_854745_855581	lmo0828	854745	855581	-17.4259	hypothetical protein lmo0828
lmo0866a_907654_907830	lmo0866a	907654	907830	-4.6168
lmo1097a_1132787_1132987	lmo1097a	1132787	1132987	-882.373
lmo13a_936986_937147	lmo13a	936986	937147	-3.96153
lmo2104a_2186345_2186527	lmo2104a	2186345	2186527	-14.4562
lmo2321_2395290_2395478	lmo2321	2395290	2395478	-7.63946	hypothetical protein lmo2321
lmo2325_2397212_2397487	lmo2325	2397212	2397487	-178.298	hypothetical protein lmo2325
lmo2325a_2397294_2397491	lmo2325a	2397294	2397491	-147.846
lmo2329a_2399320_2399487	lmo2329a	2399320	2399487	-377.837
lmo2579a_2660178_2660339	lmo2579a	2660178	2660339	-219.386
lmo2789_2876947_2877153	lmo2789	2876947	2877153	-3.97401	hypothetical protein lmo2789
lmor04_243556_245041	lmor04	243556	245041	-11.0327
lmor10_1848821_1848930	lmor10	1848821	1848930	-6.13449
lmos03_137133_137235	lmos03	137133	137235	-6.79612
lmos04_172171_172268	lmos04	172171	172268	-17.19
lmos09_232289_232400	lmos09	232289	232400	-11.9438
lmos10_232492_232605	lmos10	232492	232605	-23.9126
lmos16_388520_388707	lmos16	388520	388707	-3.22378
lmos18_507206_507394	lmos18	507206	507394	-7825.99
lmos19_507450_507643	lmos19	507450	507643	-2316.13
lmos20_513584_513807	lmos20	513584	513807	-14.9194
lmos21_544357_544716	lmos21	544357	544716	-153.167
lmos23_597812_597926	lmos23	597812	597926	-7.01112
lmos25_611017_611119	lmos25	611017	611119	-4.59043
lmos27_708326_708860	lmos27	708326	708860	-81.4628
lmos33_907576_907832	lmos33	907576	907832	-4.63227
lmos35_955829_956001	lmos35	955829	956001	-5.81635
lmos38_1078584_1079111	lmos38	1078584	1079111	-5.92212
lmos39_1152549_1152917	lmos39	1152549	1152917	-2.9858
lmos40_1154309_1154671	lmos40	1154309	1154671	-104.985
lmos74_2020487_2020609	lmos74	2020487	2020609	-8.6556
lmos75_2039087_2039375	lmos75	2039087	2039375	-132.376
lmos79_2154765_2155058	lmos79	2154765	2155058	-3.78536
lmos82_2275258_2275363	lmos82	2275258	2275363	-13.9639
lmos84_2346166_2346434	lmos84	2346166	2346434	-3.777
lmos85_2361274_2361423	lmos85	2361274	2361423	-700.038
lmos86_2364337_2364508	lmos86	2364337	2364508	-12327.8
lmos87_2386715_2386992	lmos87	2386715	2386992	-1465.77
lmos90_2660179_2660364	lmos90	2660179	2660364	-219.034
lmos94_2783098_2783274	lmos94	2783098	2783274	-3885.89
lmot01_82705_82777	lmot01	82705	82777	-16.7609
lmot10_243139_243214	lmot10	243139	243214	-3.26822
lmot11_677464_677553	lmot11	677464	677553	-4.29892
lmot40_2162187_2162273	lmot40	2162187	2162273	-4.54239
lmot67_2930362_2930434	lmot67	2930362	2930434	-3.5154
lstR_442869_443300	lstR	442869	443300	-3110.78
lysA_2364754_2365599	lysA	2364754	2365599	-343.429	similar to diaminopimelate decarboxylase
lysA_2365599_2365880	lysA	2365599	2365880	-96.0077	similar to diaminopimelate decarboxylase
pheT_1652810_1653427	pheT	1652810	1653427	-21.5617	phenylalanyl-tRNA synthetase beta subunit
ulaA_2044481_2045749	ulaA	2044481	2045749	-135.129

## Sheet: lagoon genes up after 24h
Locus	Gene_Name	Start_Coordinate	End_Coordinate	FoldChange	description	Functional category
iap_618932_620380	iap	618932	620380	6.77576	P60 extracellular protein, invasion associated protein Iap	1.1
lmo0394_416796_417479	lmo0394	416796	417479	9.60202	similar to L. monocytogenes extracellular P60 protein	1.1
lmo1713_1774991_1775983	lmo1713	1774991	1775983	3.45127	similar to cell-shape determining proteins	1.1
lmo2691_2766935_2768707	lmo2691	2766935	2768707	2.98976	similar to autolysin, N-acetylmuramidase	1.1
murF_893838_895211	murF	893838	895211	3.65079	UDP-N-acetylmuramoylalanyl-D-glutamyl-2,6-diamino pimelate-D-alanyl-D-alanyl ligase	1.1
spl_2581900_2583105	spl	2581900	2583105	4.46416	peptidoglycan lytic protein P45	1.1
comEB_1517613_1518173	comEB	1517613	1518173	4.49582	similar to B. subtilis ComEB protein	1.10
comEC_1515356_1517578	comEC	1515356	1517578	4.16911	similar to putative integral membrane protein ComEC specifically required for DNA uptake but not for binding	1.10
comGA_1371454_1372476	comGA	1371454	1372476	5.40861	similar to B. subtilis comG operon protein 1	1.10
comGB_1370445_1371476	comGB	1370445	1371476	5.44034	similar to B. subtilis comG operon protein 2	1.10
arpJ_2339611_2341071	arpJ	2339611	2341071	3.97635	similar to amino acid ABC transporter, permease protein	1.2
fhuB_2032460_2033485	fhuB	2032460	2033485	3.9291	similar to ferrichrome ABC transporter (permease)	1.2
glpF_1194120_1194824	glpF	1194120	1194824	5.35378	similar to glycerol uptake facilitator protein	1.2
lmo0022_25351_25839	lmo0022	25351	25839	24.9631	similar to PTS system, fructose-specific IIB component	1.2
lmo0023_25862_26665	lmo0023	25862	26665	6.23153	similar to PTS system, fructose-specific IIC component	1.2
lmo0024_26640_27467	lmo0024	26640	27467	5.45812	similar to PTS system, mannose-specific IID component	1.2
lmo0027_29100_31004	lmo0027	29100	31004	6.43108	similar to PTS system, beta-glucosides specific enzyme IIABC	1.2
lmo0037_41803_43188	lmo0037	41803	43188	20.0051	similar to amino acid transporter	1.2
lmo0278_300617_301717	lmo0278	300617	301717	7.77501	similar to sugar ABC transporter, ATP-binding protein	1.2
lmo0284_307303_308319	lmo0284	307303	308319	4.1364	similar to ABC transporter (ATP-binding protein)	1.2
lmo0298_324104_325417	lmo0298	324104	325417	4.32921	similar to PTS beta-glucoside-specific enzyme IIC component	1.2
lmo0399_419999_420331	lmo0399	419999	420331	6.6327	similar to fructose-specific phosphotransferase enzyme IIB	1.2
lmo0400_420335_421447	lmo0400	420335	421447	8.52524	similar to fructose-specific phosphotransferase enzyme IIC	1.2
lmo0456_491634_492917	lmo0456	491634	492917	21.356	similar to permeases	1.2
lmo0541_580119_581039	lmo0541	580119	581039	5.40241	similar to ABC transporter (binding protein)	1.2
lmo0542_581150_581500	lmo0542	581150	581500	6.88204	similar to PTS system, glucitol/sorbitol-specific enzyme IIA component	1.2
lmo0818_843949_846579	lmo0818	843949	846579	4.53362	similar to cation transporting ATPase	1.2
lmo0876_915090_916415	lmo0876	915090	916415	8.25315	similar to PTS system, Lichenan-specific enzyme IIC component	1.2
lmo0914_950363_950668	lmo0914	950363	950668	11.1424	similar to PTS system, IIB component	1.2
lmo1023_1051695_1052354	lmo1023	1051695	1052354	31.764	similar to a bacterial K(+)-uptake system	1.2
lmo1041_1070597_1071367	lmo1041	1070597	1071367	3.72782	similar to molybdate ABC transporter binding protein	1.2
lmo1205_1228994_1229290	lmo1205	1228994	1229290	8.62672	similar to putative cobalt transport protein CbiN	1.2
lmo1223_1244669_1245370	lmo1223	1244669	1245370	4.39597	similar to ABC transporter, ATP-binding proteins	1.2
lmo1389_1415152_1416693	lmo1389	1415152	1416693	46.5499	similar to sugar ABC transporter, ATP-binding protein	1.2
lmo1390_1416686_1417738	lmo1390	1416686	1417738	39.5638	similar to ABC transporter (permease proteins)	1.2
lmo1391_1417735_1418685	lmo1391	1417735	1418685	44.5368	similar to sugar ABC transporter, permease protein	1.2
lmo1539_1574922_1575740	lmo1539	1574922	1575740	7.23601	similar to glycerol uptake facilitator	1.2
lmo1730_1795681_1796925	lmo1730	1795681	1796925	4.60179	similar to sugar ABC transporter binding protein	1.2
lmo1732_1797897_1798727	lmo1732	1797897	1798727	3.69966	similar to sugar ABC transporter, permease protein	1.2
lmo1747_1817112_1817879	lmo1747	1817112	1817879	3.99645	similar to ABC transporter (ATP-binding protein)	1.2
lmo2000_2073282_2074103	lmo2000	2073282	2074103	3.08992	similar to PTS mannose-specific enzyme IID component	1.2
lmo2002_2074925_2075392	lmo2002	2074925	2075392	4.34546	similar to PTS mannose-specific enzyme IIB component	1.2
lmo2008_2081505_2082476	lmo2008	2081505	2082476	5.86669	similar to putative ABC transporter, permease protein	1.2
lmo2123_2204857_2205708	lmo2123	2204857	2205708	10.1952	similar to maltodextrin ABC-transport system (permease)	1.2
lmo2125_2207103_2208362	lmo2125	2207103	2208362	9.26787	similar to maltose/maltodextrin ABC-transporter (binding protein)	1.2
lmo2135_2219751_2220845	lmo2135	2219751	2220845	11.2988	similar to PTS system, fructose-specific enzyme IIC component	1.2
lmo2196_2284539_2286215	lmo2196	2284539	2286215	5.23369	similar to pheromone ABC transporter (binding protein)	1.2
lmo2362_2431688_2433211	lmo2362	2431688	2433211	831.723	similar to amino acid antiporter (acid resistance)	1.2
lmo2429_2498381_2499172	lmo2429	2498381	2499172	5.22216	similar to B. subtilis ferrichrome ABC transporter (ATP-binding protein) FhuC	1.2
lmo2497_2571999_2572883	lmo2497	2571999	2572883	8.38542	similar to phosphate ABC transporter (permease protein)	1.2
lmo2498_2572880_2573803	lmo2498	2572880	2573803	8.41924	similar to phosphate ABC transporter (permease protein)	1.2
lmo2499_2573897_2574805	lmo2499	2573897	2574805	16.451	similar to phosphate ABC transporter (binding protein)	1.2
lmo2650_2722884_2723156	lmo2650	2722884	2723156	3.64538	similar to hypothetical PTS enzyme IIB component	1.2
lmo2651_2723159_2723593	lmo2651	2723159	2723593	7.43468	similar to mannitol-specific PTS enzyme IIA component	1.2
lmo2665_2738719_2739990	lmo2665	2738719	2739990	174.938	similar to PTS system galactitol-specific enzyme IIC component	1.2
lmo2666_2740052_2740333	lmo2666	2740052	2740333	234.956	similar to PTS system galactitol-specific enzyme IIB component	1.2
lmo2667_2740390_2740854	lmo2667	2740390	2740854	364.72	similar to PTS system galactitol-specific enzyme IIA component	1.2
lmo2684_2758046_2759353	lmo2684	2758046	2759353	9.21572	similar to cellobiose phosphotransferase enzyme IIC component	1.2
lmo2685_2759390_2759692	lmo2685	2759390	2759692	15.276	similar to cellobiose phosphotransferase enzyme IIA component	1.2
lmo2708_2780933_2782297	lmo2708	2780933	2782297	181.471	similar to PTS system, cellobiose-specific enzyme IIC	1.2
lmo2772_2854429_2856282	lmo2772	2854429	2856282	4.35845	similar to beta-glucoside-specific enzyme IIABC	1.2
opuCD_1456775_1457446	opuCD	1456775	1457446	2.99392	similar to betaine/carnitine/choline ABC transporter (membrane p)	1.2
tcsA_1413646_1414719	tcsA	1413646	1414719	63.3513	CD4+ T cell-stimulating antigen, lipoprotein	1.2
cheA_726413_728269	cheA	726413	728269	58.6244	two-component sensor histidine kinase CheA	1.3
lmo1173_1200625_1202082	lmo1173	1200625	1202082	20.9828	similar to two-component sensor histidine kinase	1.3
flaA_724896_725759	flaA	724896	725759	101.727	flagellin protein	1.5
flgB_742578_742979	flgB	742578	742979	59.65	similar to flagellar basal-body rod protein flgB	1.5
flgC_742991_743401	flgC	742991	743401	20.6773	similar to flagellar basal-body rod protein flgC	1.5
flgE_730516_731751	flgE	730516	731751	145.597	similar to flagellar hook protein FlgE	1.5
flgG_717670_718449	flgG	717670	718449	49.4953	similar to flagellar hook-basal body protein FlgG	1.5
flgK_738191_739711	flgK	738191	739711	28.0611	similar to flagellar hook-associated protein FlgK	1.5
flgL_739723_740598	flgL	739723	740598	20.2689	similar to flagellar hook-associated protein 3 FlgL	1.5
flhA_714353_716428	flhA	714353	716428	9.39298	similar to flagella-associated protein flhA	1.5
flhB_713260_714306	flhB	713260	714306	33.6006	similar to flagellar biosynthetic protein flhB	1.5
fliD_740610_741899	fliD	740610	741899	53.2676	similar to flagellar hook-associated protein 2 FliD	1.5
fliE_743418_743714	fliE	743418	743714	22.6766	flagellar hook-basal body complex protein FliE	1.5
fliF_743782_745434	fliF	743782	745434	26.3478	similar to flagellar basal-body M-ring protein fliF	1.5
fliG_745437_746543	fliG	745437	746543	82.6843	similar to flagellar motor switch protein fliG	1.5
fliI_747219_748520	fliI	747219	748520	82.5026	similar to H+-transporting ATP synthase alpha chain FliI, flagellar-specific, -	1.5
fliM_732022_733014	fliM	732022	733014	136.684	similar to flagellar switch protein FliM	1.5
fliP_711428_712195	fliP	711428	712195	5.10186	similar to flagellar biosynthesic protein FliP	1.5
fliR_712483_713244	fliR	712483	713244	17.9924	similar to flagellar biosynthetic protein FliR	1.5
lmo0681_716450_717673	lmo0681	716450	717673	21.2776	similar to flagellar biosynthesis protein FlhF	1.5
lmo0683_718478_719266	lmo0683	718478	719266	79.4523	similar to chemotactic methyltransferase CheR	1.5
lmo0685_719653_720504	lmo0685	719653	720504	31.1193	similar to motility protein (flagellar motor rotation) MotA	1.5
lmo0689_723750_724658	lmo0689	723750	724658	6.90376	similar to CheA activity-modulating chemotaxis protein CheV	1.5
lmo0693_728282_728581	lmo0693	728282	728581	93.9578	similar to flagellar motor switch protein fliY C-terminal part	1.5
lmo0698_731765_732001	lmo0698	731765	732001	59.9692	weakly similar to flagellar switch protein	1.5
lmo0700_733017_734564	lmo0700	733017	734564	63.9159	similar to flagellar motor switch protein fliY	1.5
lmo0708_741918_742304	lmo0708	741918	742304	35.7042	similar to hypothetical flagellar protein	1.5
lmo0723_753490_755295	lmo0723	753490	755295	6.57307	similar to metyl-accepting chemotaxis protein	1.5
lmo1699_1763941_1764843	lmo1699	1763941	1764843	19.6468	some similarities to methyl-accepting chemotaxis proteins	1.5
motB_720464_721291	motB	720464	721291	33.5677	similar to motility protein (flagellar motor rotation) MotB	1.5
lmo1527_1561978_1564242	lmo1527	1561978	1564242	3.25965	similar to protein-export membrane protein SecDF	1.6
ftsA_2113734_2115014	ftsA	2113734	2115014	3.34004	highly similar to cell-division protein FtsA	1.7
ftsE_2584055_2584741	ftsE	2584055	2584741	5.00847	highly similar to the cell-division ATP-binding protein FtsE	1.7
ftsX_2583181_2584065	ftsX	2583181	2584065	5.52224	highly similar to cell-division protein FtsX	1.7
ftsZ_2112492_2113667	ftsZ	2112492	2113667	4.62149	highly similar to cell-division initiation protein FtsZ	1.7
lmo1594_1636412_1638127	lmo1594	1636412	1638127	3.00596	similar to B. subtilis negative regulator of FtsZ ring formation (EzrA)	1.7
minD_1578625_1579425	minD	1578625	1579425	3.19271	highly similar to cell division inhibitor (septum placement) protein MinD	1.7
actA_209470_211389	actA	209470	211389	4.15376	actin-assembly inducing protein precursor	1.8
lmo0130_131419_133773	lmo0130	131419	133773	47.5199	similar to 5'-nucleotidase, putative peptidoglycan bound protein (LPXTG motif)	1.8
lmo0528_564257_565753	lmo0528	564257	565753	4.35609	hypothetical secreted protein	1.8
lmo0701_734570_735973	lmo0701	734570	735973	8.92748	hypothetical protein lmo0701	1.8
lmo1666_1717193_1722328	lmo1666	1717193	1722328	6.35588	peptidoglycan linked protein (LPxTG)	1.8
lmo2185_2272403_2274112	lmo2185	2272403	2274112	3.11837	hypothetical protein lmo2185	1.8
lmo1153_1182440_1184104	lmo1153	1182440	1184104	15.7459	highly similar to propanediol dehydratase, alpha subunit	2.1
lmo1871_1944908_1946419	lmo1871	1944908	1946419	9.41289	similar to phosphoglucomutases	2.1
eutA_1202171_1203592	eutA	1202171	1203592	52.0241	similar to ethanolamine utilization protein EutA (putative chaperonin)	2.1.1
eutB_1203634_1204998	eutB	1203634	1204998	195.055	similar to ethanolamine ammonia-lyase, heavy chain	2.1.1
eutC_1205018_1205899	eutC	1205018	1205899	151.948	similar to ethanolamine ammonia-lyase, light chain	2.1.1
glpD_1320608_1322284	glpD	1320608	1322284	5.58439	similar to glycerol 3 phosphate dehydrogenase	2.1.1
glpK_1573354_1574847	glpK	1573354	1574847	4.66274	glycerol kinase	2.1.1
lmo0105_110013_112283	lmo0105	110013	112283	69.2529	highly similar to chitinase B	2.1.1
lmo0300_325729_327120	lmo0300	325729	327120	3.94158	similar to phospho-beta-glucosidase and phospho-beta-galactosidase	2.1.1
lmo0344_373832_374596	lmo0344	373832	374596	21.9148	similar to dehydrogenase/reductase	2.1.1
lmo0345_374621_375067	lmo0345	374621	375067	18.3788	similar to sugar-phosphate isomerase	2.1.1
lmo0347_375842_376492	lmo0347	375842	376492	64.5148	similar to dihydroxyacetone kinase	2.1.1
lmo0348_376514_377509	lmo0348	376514	377509	67.3052	similar to dihydroxyacetone kinase	2.1.1
lmo0529_565764_567014	lmo0529	565764	567014	3.34469	conserved hypothetical protein similar to putative glucosaminyltransferase	2.1.1
lmo0643_684390_685040	lmo0643	684390	685040	6.34721	similar to putative transaldolase	2.1.1
lmo0664_703128_703691	lmo0664	703128	703691	3.78371	similar to acetyl transferase	2.1.1
lmo0862_900303_901835	lmo0862	900303	901835	9.75201	similar to oligo-1,6-glucosidase	2.1.1
lmo1000_1030757_1032229	lmo1000	1030757	1032229	3.27216	similar to phytoene dehydrogenase	2.1.1
lmo1032_1061291_1062115	lmo1032	1061291	1062115	5.60326	similar to transketolase	2.1.1
lmo1033_1062108_1063064	lmo1033	1062108	1063064	3.78393	similar to transketolase	2.1.1
lmo1142_1174241_1175605	lmo1142	1174241	1175605	5.80002	similar to Salmonella enterica PduS protein	2.1.1
lmo1143_1175602_1176156	lmo1143	1175602	1176156	3.46153	similar to Salmonella enterica PduT protein	2.1.1
lmo1145_1176660_1177091	lmo1145	1176660	1177091	8.87608	similar to Salmonella enterica PduV protein	2.1.1
lmo1151_1181338_1181625	lmo1151	1181338	1181625	13.3375	similar to Salmonella typhimurium PduA protein	2.1.1
lmo1152_1181720_1182421	lmo1152	1181720	1182421	25.384	similar to Salmonella typhimurium PduB protein	2.1.1
lmo1154_1184142_1184801	lmo1154	1184142	1184801	11.3761	similar to diol dehydrase (diol dehydratase) gamma subunit	2.1.1
lmo1157_1187192_1187539	lmo1157	1187192	1187539	4.7215	similar to diol dehydratase-reactivating factor small chain	2.1.1
lmo1160_1188293_1188928	lmo1160	1188293	1188928	5.07395	similar to Salmonella enterica PduL protein	2.1.1
lmo1165_1191549_1192958	lmo1165	1191549	1192958	4.06169	similar to ethanolamine utilization protein EutE	2.1.1
lmo1166_1192974_1194092	lmo1166	1192974	1194092	8.57207	similar to NADPH-dependent butanol dehydrogenase	2.1.1
lmo1177_1205922_1206575	lmo1177	1205922	1206575	108.496	similar to putative carboxysome structural protein (eutL)	2.1.1
lmo1178_1206590_1207111	lmo1178	1206590	1207111	38.7849	similar to putative carboxysome structural protein	2.1.1
lmo1179_1207111_1208571	lmo1179	1207111	1208571	102.147	similar to acetaldehyde dehydrogenase / alcohol dehydrogenase	2.1.1
lmo1180_1208603_1208887	lmo1180	1208603	1208887	201.829	similar to putative carboxysome structural protein	2.1.1
lmo1182_1209821_1210462	lmo1182	1209821	1210462	108.178	similar to Salmonella enterica PduL protein	2.1.1
lmo1184_1211046_1211315	lmo1184	1211046	1211315	95.8242	similar to carbon dioxide concentrating mechanism protein	2.1.1
lmo1185_1211308_1211853	lmo1185	1211308	1211853	131.244	similar to Salmonella enterica PduT protein	2.1.1
lmo1186_1211869_1212990	lmo1186	1211869	1212990	75.3772	similar to ethanolamine utilization protein EutH - Escherichia coli	2.1.1
lmo1187_1212983_1213426	lmo1187	1212983	1213426	44.3478	similar to ethanolamine utilization protein EutQ	2.1.1
lmo1729_1793082_1795253	lmo1729	1793082	1795253	4.03941	similar to beta-glucosidases	2.1.1
lmo1818_1891944_1892600	lmo1818	1891944	1892600	3.44056	similar to ribulose-5-phosphate 3-epimerase	2.1.1
lmo1915_1988159_1989802	lmo1915	1988159	1989802	3.26189	similar to malolactic enzyme (malate dehydrogenase)	2.1.1
lmo1999_2072205_2073269	lmo1999	2072205	2073269	3.90739	weakly similar to glucosamine-fructose-6-phosphate aminotransferase	2.1.1
lmo2122_2203996_2204829	lmo2122	2203996	2204829	6.29304	similar to maltodextrose utilization protein MalA	2.1.1
lmo2133_2217963_2218862	lmo2133	2217963	2218862	4.10165	similar to fructose-1,6-biphosphate aldolase type II	2.1.1
lmo2134_2218879_2219733	lmo2134	2218879	2219733	8.12934	similar to fructose-1,6-biphosphate aldolase type II	2.1.1
lmo2341_2409875_2410993	lmo2341	2409875	2410993	5.17039	similar to carbohydrate kinases	2.1.1
lmo2476_2551234_2552295	lmo2476	2551234	2552295	3.73581	similar to aldose 1-epimerase (mutarotase)	2.1.1
lmo2584_2664343_2665128	lmo2584	2664343	2665128	17.7025	similar to formate dehydrogenase associated protein	2.1.1
lmo2586_2665666_2668653	lmo2586	2665666	2668653	13.6981	similar to formate dehydrogenase alpha chain	2.1.1
lmo2659_2732589_2733233	lmo2659	2732589	2733233	6.42435	similar to ribulose-phosphate 3-epimerase	2.1.1
lmo2660_2733230_2735245	lmo2660	2733230	2735245	10.9335	similar to transketolase	2.1.1
lmo2661_2735279_2735953	lmo2661	2735279	2735953	27.3444	similar to ribulose-5-phosphate 3-epimerase	2.1.1
lmo2662_2735962_2736402	lmo2662	2735962	2736402	12.1006	similar to ribose 5-phosphate epimerase	2.1.1
lmo2663_2736597_2737628	lmo2663	2736597	2737628	104.701	similar to polyol dehydrogenase	2.1.1
lmo2664_2737630_2738682	lmo2664	2737630	2738682	115.408	similar to sorbitol dehydrogenase	2.1.1
lmo2800_2885581_2886582	lmo2800	2885581	2886582	3.27993	similar to dehydrogenase	2.1.1
lmo2840_2927390_2928631	lmo2840	2927390	2928631	4.25362	similar to Sucrose phosphorylase	2.1.1
pduQ_1198637_1199776	pduQ	1198637	1199776	21.3514	similar to NADPH-dependent butanol dehydrogenase	2.1.1
lmo0342_371130_373127	lmo0342	371130	373127	8.88596	similar to transketolase	2.1.2
lmo0343_373129_373785	lmo0343	373129	373785	16.5411	similar to transaldolase	2.1.2
lmo0346_375074_375838	lmo0346	375074	375838	25.0978	similar to triosephosphate isomerase	2.1.2
lmo0517_551467_552282	lmo0517	551467	552282	5.48241	similar to phosphoglycerate mutase	2.1.2
argB_1630751_1631503	argB	1630751	1631503	5.16448	Acetylglutamate kinase	2.2
argC_1632728_1633759	argC	1632728	1633759	11.8132	N-acetyl-gamma-glutamyl-phosphate reductase	2.2
argD_1629594_1630754	argD	1629594	1630754	31.0205	Acetylornithine aminotransferase	2.2
argF_1628647_1629597	argF	1628647	1629597	11.1509	Ornithine carbamoyltransferase	2.2
argG_2169312_2170526	argG	2169312	2170526	2.96925	Argininosuccinate synthase	2.2
argH_2170530_2171900	argH	2170530	2171900	3.01469	argininosuccinate lyase	2.2
argJ_1631516_1632712	argJ	1631516	1632712	38.2737	Arginine biosynthesis bifunctional protein argJ	2.2
aroA_1644106_1645191	aroA	1644106	1645191	5.27525	3-deoxy-D-arabino-heptulosonate 7-phosphate synthase	2.2
aroF_2003145_2004311	aroF	2003145	2004311	6.36517	similar to chorismate synthase	2.2
dapA_1467325_1468206	dapA	1467325	1468206	3.0757	dihydrodipicolinate synthase	2.2
hisA_602208_602930	hisA	602208	602930	5.15302	highly similar to phosphoribosylformimino-5-aminoimidazole carboxamide ribotide isomerase	2.2
hisC_2000592_2001674	hisC	2000592	2001674	3.02647	similar to histidinol-phosphate aminotransferase and tyrosine/phenylalanine aminotransferase	2.2
hisF_601463_602218	hisF	601463	602218	8.51252	highly similar to cyclase HisF	2.2
hisI_601149_601466	hisI	601149	601466	3.74676	Phosphoribosyl-AMP cyclohydrolase	2.2
hom_2623125_2624411	hom	2623125	2624411	3.99071	highly similar to homoserine dehydrogenase	2.2
ilvA_2064238_2065506	ilvA	2064238	2065506	27.4284	similar to threonine dehydratase	2.2
ilvB_2056205_2057926	ilvB	2056205	2057926	39.1534	similar to acetolactate synthase (acetohydroxy-acid synthase) (large subunit)	2.2
ilvC_2058516_2059511	ilvC	2058516	2059511	122.047	similar to ketol-acid reductoisomerase (acetohydroxy-acid isomeroreductase)	2.2
ilvD_2054493_2056187	ilvD	2054493	2056187	39.2769	similar to dihydroxy-acid dehydratase	2.2
leuA_2059669_2061207	leuA	2059669	2061207	49.5514	similar to 2-isopropylmalate synthase	2.2
leuB_2061209_2062261	leuB	2061209	2062261	53.3975	similar to 3-isopropylmalate dehydrogenase	2.2
leuC_2062263_2063651	leuC	2062263	2063651	55.6335	similar to 3-isopropylmalate dehydratase (large subunit)	2.2
leuD_2063638_2064219	leuD	2063638	2064219	23.136	similar to 3-isopropylmalate dehydratase (small subunit)	2.2
lmo0036_40705_41730	lmo0036	40705	41730	41.9206	similar to ornithine carbamoyltransferase	2.2
lmo0039_44282_45223	lmo0039	44282	45223	10.4107	similar to carbamate kinase	2.2
lmo0458_494011_495561	lmo0458	494011	495561	94.3894	similar to hydantoinase	2.2
lmo1436_1468221_1469432	lmo1436	1468221	1469432	4.53786	similar to aspartokinase I (alpha and beta subunits)	2.2
lmo1437_1469444_1470487	lmo1437	1469444	1470487	3.47443	similar to aspartate-semialdehyde dehydrogenase	2.2
lmo1585_1626620_1627633	lmo1585	1626620	1627633	3.15499	similar to proteases	2.2
lmo1749_1818740_1819213	lmo1749	1818740	1819213	4.08693	similar to shikimate kinase	2.2
lmo2363_2433224_2434618	lmo2363	2433224	2434618	2145.88	similar to glutamate decarboxylase	2.2
lmo2374_2450437_2451798	lmo2374	2450437	2451798	6.77663	similar to aspartate kinase	2.2
serC_2912595_2913686	serC	2912595	2913686	3.26948	highly similar to phosphoserine aminotransferase	2.2
thrB_2621201_2622067	thrB	2621201	2622067	4.88549	highly similar to homoserine kinase	2.2
thrC_2622067_2623122	thrC	2622067	2623122	5.77836	highly similar to threonine synthase	2.2
trpA_1670037_1670810	trpA	1670037	1670810	4.41411	highly similar to tryptophan synthase (alpha subunit)	2.2
trpB_1670803_1672005	trpB	1670803	1672005	3.41361	highly similar to tryptophan synthase (beta subunit)	2.2
trpC_1672613_1673371	trpC	1672613	1673371	9.03485	highly similar to indol-3-glycerol phosphate synthases	2.2
trpD_1673368_1674387	trpD	1673368	1674387	3.60082	highly similar to anthranilate phosphoribosyltransferase	2.2
tyrA_1999468_2000571	tyrA	1999468	2000571	3.34337	similar to prephenate dehydrogenase	2.2
lmo1885_1958162_1958740	lmo1885	1958162	1958740	22.2773	similar to xanthine phosphoribosyltransferase	2.3
ndk_2004515_2004958	ndk	2004515	2004958	4.95208	similar to nucleoside diphosphate kinase	2.3
pyrF_1907218_1907919	pyrF	1907218	1907919	3.22788	highly similar to orotidine 5'-phosphate decarboxylases	2.3
udk_1528724_1529377	udk	1528724	1529377	4.29544	similar to Uridine kinase	2.3
fabG_1881381_1882124	fabG	1881381	1882124	3.08967	similar to 3-ketoacyl-acyl carrier protein reductase	2.4
lmo0857_895278_895991	lmo0857	895278	895991	6.78509	similar to carboxylesterase	2.4
lmo1396_1423255_1423833	lmo1396	1423255	1423833	6.10255	similar to phosphatidylglycerophosphate synthase	2.4
lmo2648_2720497_2721489	lmo2648	2720497	2721489	5.69395	similar to Phosphotriesterase	2.4
plcA_204624_205577	plcA	204624	205577	8.64098	phosphatidylinositol-specific phospholipase c	2.4
plcB_211425_212294	plcB	211425	212294	3.38349	phospholipase C	2.4
cbiA_1216820_1218178	cbiA	1216820	1218178	31.7287	similar to cobyrinic acid a,c-diamide synthase	2.5
cbiD_1219783_1220904	cbiD	1219783	1220904	8.34518	similar to cobalamin biosynthesis protein CbiD	2.5
cbiF_1222062_1222811	cbiF	1222062	1222811	8.16112	similar to precorrin-3 methylase	2.5
cbiG_1222798_1223829	cbiG	1222798	1223829	11.4111	similar to cobalamin biosynthesis protein G CbiG	2.5
cbiH_1223826_1224551	cbiH	1223826	1224551	10.6138	similar to precorrin methylase	2.5
cobD_1196097_1197182	cobD	1196097	1197182	6.36135	similar to Salmonella typhimurium CobD protein and to histidinol-phosphate aminotransferase	2.5
folD_1383489_1384343	folD	1383489	1384343	2.9776	highly similar to methylenetetrahydrofolate dehydrogenase and methenyltetrahydrofolate cyclohydrolase	2.5
gsaB_1749878_1751176	gsaB	1749878	1751176	3.18989	glutamate-1-semialdehyde aminotransferase	2.5
lmo0315_340278_340952	lmo0315	340278	340952	5.66711	similar to thiamin biosynthesis protein	2.5
lmo1042_1071462_1072685	lmo1042	1071462	1072685	16.3256	similar to molybdopterin biosynthesis protein moeA	2.5
lmo1043_1072664_1073149	lmo1043	1072664	1073149	3.48048	similar to molybdopterin-guanine dinucleotide biosynthesis MobB	2.5
lmo1045_1073552_1073800	lmo1045	1073552	1073800	14.4424	similar to molybdopterin converting factor (subunit 1).	2.5
lmo1048_1075360_1075848	lmo1048	1075360	1075848	3.73316	similar to molybdenum cofactor biosynthesis protein B	2.5
lmo1181_1209053_1209808	lmo1181	1209053	1209808	77.365	similar to cobalamin adenosyl transferase	2.5
lmo1204_1228347_1228997	lmo1204	1228347	1228997	13.587	similar to cobalamin biosynthesis protein M	2.5
moaA_1074324_1075325	moaA	1074324	1075325	11.3651	molybdenum cofactor biosynthesis protein A	2.5
moaC_1073813_1074295	moaC	1073813	1074295	10.2796	molybdenum cofactor biosynthesis protein C	2.5
lmo1418_1448315_1449583	lmo1418	1448315	1449583	4.49551	weakly similar to pyrophosphatase	2.6
dnaI_1597499_1598422	dnaI	1597499	1598422	5.13003	primosome component (helicase loader) DnaI	3.1
hup_2008319_2008594	hup	2008319	2008594	6.34486	similar to non-specific DNA-binding protein HU	3.4
ccpA_1642865_1643872	ccpA	1642865	1643872	2.99846	catabolite control protein A	3.5.2
cheY_726034_726393	cheY	726034	726393	110.915	Chemotaxis response regulator CheY	3.5.2
lmo0639_679763_680296	lmo0639	679763	680296	3.56333	similar to a transcription regulator (surface protein PAg negative regulator par)	3.5.2
lmo1150_1180152_1181036	lmo1150	1180152	1181036	10.9974	Regulatory protein similar to Salmonella typhimurium PocR protein	3.5.2
lmo1172_1200051_1200632	lmo1172	1200051	1200632	20.5634	similar to similar to two-component response regulator	3.5.2
lmo1478_1511375_1511812	lmo1478	1511375	1511812	6.37048	similar to transcriptional regulator (MerR family)	3.5.2
lmo2138_2221671_2223128	lmo2138	2221671	2223128	3.73096	similar to transcription regulator	3.5.2
lmo2233_2323375_2324253	lmo2233	2323375	2324253	3.10399	similar to transcriptional regulators (LysR family)	3.5.2
lmo2668_2740888_2742957	lmo2668	2740888	2742957	189.721	similar to transcriptional antiterminator (BglG family)	3.5.2
lmo2814_2897847_2898374	lmo2814	2897847	2898374	3.46581	similar to transcriptional regulator	3.5.2
miaA_1322410_1323327	miaA	1322410	1323327	6.3314	similar to tRNA isopentenylpyrophosphate transferase	3.6
rph_1264642_1265388	rph	1264642	1265388	3.22648	ribonuclease PH	3.6
cysS_259477_260892	cysS	259477	260892	3.82228	cysteinyl-tRNA synthetase	3.7.2
ileS_2097176_2099941	ileS	2097176	2099941	4.07721	isoleucyl-tRNA synthetase	3.7.2
proS_1345140_1346846	proS	1345140	1346846	3.74309	prolyl-tRNA synthetase	3.7.2
lmo0853_891848_892189	lmo0853	891848	892189	3.20633	similar to E. coli SugE protein (transmembrane chaperone)	3.9
cspD_1953513_1953713	cspD	1953513	1953713	156.046	similar to cold shock protein	4.1
cspL_1387014_1387214	cspL	1387014	1387214	3.6374	similar to cold shock protein	4.1
RsbR_927110_927946	RsbR	927110	927946	3.25217	highly similar to positive regulator of sigma-B activity	4.1
rsbS_927952_928308	rsbS	927952	928308	5.53128	highly similar to negative regulation of sigma-B activity	4.1
rsbT_928311_928721	rsbT	928311	928721	4.81619	highly similar to positive regulation of sigma-B activity	4.1
rsbU_928738_929742	rsbU	928738	929742	5.19425	highly similar to serine phosphatase RsbU	4.1
rsbV_929892_930236	rsbV	929892	930236	3.39268	anti-anti-sigma factor (antagonist of RsbW)	4.1
lmo1018_1047490_1048185	lmo1018	1047490	1048185	4.17277	similar to E. coli copper homeostasis protein CutC	4.2
lmo0717_748537_749205	lmo0717	748537	749205	42.0614	similar to transglycosylase	4.3
lmo1295_1323450_1323683	lmo1295	1323450	1323683	3.73063	similar to host factor-1 protein	4.3
lmo0349_377531_377872	lmo0349	377531	377872	141.127	hypothetical protein lmo0349	5.1
lmo0350_377888_378319	lmo0350	377888	378319	24.1845	hypothetical protein lmo0350	5.1
lmo0628_669086_669361	lmo0628	669086	669361	3.04618	hypothetical protein lmo0628	5.1
lmo0038_43175_44266	lmo0038	43175	44266	17.062	conserved hypothetical protein	5.2
lmo0240_260896_261306	lmo0240	260896	261306	3.15868	highly similar to B. subtilis YazC protein	5.2
lmo0314_339270_340055	lmo0314	339270	340055	9.67071	similar to unknown protein	5.2
lmo0323_347658_348428	lmo0323	347658	348428	3.22742	similar to unknown proteins	5.2
lmo0351_378404_378781	lmo0351	378404	378781	14.4021	similar to unknown proteins	5.2
lmo0406_428127_428507	lmo0406	428127	428507	3.97801	similar to B. subtilis YyaH protein	5.2
lmo0457_492918_494018	lmo0457	492918	494018	54.4115	similar to unknown proteins	5.2
lmo0479_515391_515750	lmo0479	515391	515750	3.59528	putative secreted protein	5.2
lmo0484_520426_520791	lmo0484	520426	520791	13.9579	heme-degrading monooxygenase IsdG	5.2
lmo0485_520961_521536	lmo0485	520961	521536	6.94589	hypothetical protein lmo0485	5.2
lmo0636_676372_676788	lmo0636	676372	676788	3.93735	similar to unknown proteins	5.2
lmo0688_721824_723737	lmo0688	721824	723737	12.7622	similar to unknown protein	5.2
lmo0724_755308_756036	lmo0724	755308	756036	8.61872	similar to B. subtilis YvpB protein	5.2
lmo0755_781103_781924	lmo0755	781103	781924	3.8771	similar to unknown proteins	5.2
lmo0882_921062_921544	lmo0882	921062	921544	9.1917	similar to B. subtilis YdbS protein	5.2
lmo0976_1007669_1008112	lmo0976	1007669	1008112	6.5331	similar to B. subtilis YjcF protein	5.2
lmo0977_1008130_1008879	lmo0977	1008130	1008879	6.75699	similar to B. subtilis YjcH protein	5.2
lmo0991_1021665_1022432	lmo0991	1021665	1022432	10.3144	conserved hypothetical protein	5.2
lmo1050_1076989_1077543	lmo1050	1076989	1077543	3.54164	similar to B. subtilis YdfE protein	5.2
lmo1146_1177116_1177865	lmo1146	1177116	1177865	6.12638	hypothetical protein lmo1146	5.2
lmo1239_1265392_1266003	lmo1239	1265392	1266003	5.25413	conserved hypothetical protein, similar to B. subtilis YsnA protein	5.2
lmo1240_1266040_1266564	lmo1240	1266040	1266564	3.93488	conserved hypothetical protein, similar to B. subtilis YsnB protein	5.2
lmo1310_1336448_1337752	lmo1310	1336448	1337752	5.74529	similar to E. coli YbdN protein	5.2
lmo1419_1449647_1450684	lmo1419	1449647	1450684	5.80082	conserved hypothetical protein	5.2
lmo1434_1465638_1467305	lmo1434	1465638	1467305	4.05043	similar to unknown proteins	5.2
lmo1697_1762200_1763165	lmo1697	1762200	1763165	6.01545	similar to putative transmembrane proteins	5.2
lmo1717_1778415_1779482	lmo1717	1778415	1779482	3.64897	similar to hypothetical proteins	5.2
lmo1757_1826829_1827944	lmo1757	1826829	1827944	2.95434	similar to unknown protein	5.2
lmo1828_1903120_1903995	lmo1828	1903120	1903995	3.11609	similar to conserved hypothetical protein	5.2
lmo1845_1920982_1922265	lmo1845	1920982	1922265	4.4824	similar to conserved hypothetical proteins	5.2
lmo1857_1933037_1933270	lmo1857	1933037	1933270	4.00518	similar to hypoyhetical protein	5.2
lmo1858_1933333_1934238	lmo1858	1933333	1934238	3.02841	similar to dehydogenases and hypothetical proteins	5.2
lmo1864_1937783_1938415	lmo1864	1937783	1938415	4.49208	similar to hemolysinIII proteins, putative integral membrane protein	5.2
lmo1920_1995520_1996116	lmo1920	1995520	1996116	3.72633	similar to unknown proteins	5.2
lmo2442_2508247_2508816	lmo2442	2508247	2508816	3.0231	hypothetical protein lmo2442	5.2
lmo2585_2665190_2665666	lmo2585	2665190	2665666	10.0524	similar to B. subtilis YrhD protein	5.2
lmo2590_2678302_2679330	lmo2590	2678302	2679330	4.17473	similar to ATP binding proteins	5.2
lmo0504_539365_539763	lmo0504	539365	539763	4.97227	hypothetical protein lmo0504	6.0
lmo0675_711121_711435	lmo0675	711121	711435	7.41205	hypothetical protein lmo0675	6.0
lmo0684_719291_719626	lmo0684	719291	719626	39.2314	hypothetical protein lmo0684	6.0
lmo0687_721301_721801	lmo0687	721301	721801	46.0852	hypothetical protein lmo0687	6.0
lmo0694_728600_729010	lmo0694	728600	729010	56.1726	hypothetical protein lmo0694	6.0
lmo0695_729026_730072	lmo0695	729026	730072	30.7651	hypothetical protein lmo0695	6.0
lmo0702_735996_737162	lmo0702	735996	737162	15.1884	hypothetical protein lmo0702	6.0
lmo0703_737269_737733	lmo0703	737269	737733	21.5745	hypothetical protein lmo0703	6.0
lmo0704_737743_738171	lmo0704	737743	738171	25.1517	hypothetical protein lmo0704	6.0
lmo0709_742276_742557	lmo0709	742276	742557	19.9518	hypothetical protein lmo0709	6.0
lmo0718_749219_749863	lmo0718	749219	749863	50.7885	hypothetical protein lmo0718	6.0
lmo0824_850216_851184	lmo0824	850216	851184	3.87424	hypothetical protein lmo0824	6.0
lmo1007_1038336_1038557	lmo1007	1038336	1038557	35.1493	hypothetical protein lmo1007	6.0
lmo1183_1210459_1211031	lmo1183	1210459	1211031	74.2727	hypothetical protein lmo1183	6.0
lmo1190_1215993_1216487	lmo1190	1215993	1216487	35.8917	hypothetical protein lmo1190	6.0
lmo1245_1270465_1270725	lmo1245	1270465	1270725	4.19335	hypothetical protein lmo1245	6.0
lmo1626_1669529_1669966	lmo1626	1669529	1669966	4.22857	hypothetical protein lmo1626	6.0
lmo1700_1764871_1765077	lmo1700	1764871	1765077	27.9894	hypothetical protein lmo1700	6.0
lmo2063_2144874_2145065	lmo2063	2144874	2145065	3.53031	hypothetical protein lmo2063	6.0
lmo2066_2146089_2146298	lmo2066	2146089	2146298	3.60411	hypothetical protein lmo2066	6.0
lmo2129_2212384_2212620	lmo2129	2212384	2212620	4.94219	hypothetical protein lmo2129	6.0
lmo2454_2525946_2526119	lmo2454	2525946	2526119	4.9508	hypothetical protein lmo2454	6.0
lmo2646_2719056_2719775	lmo2646	2719056	2719775	10.0413	hypothetical protein lmo2646	6.0
lmo2822_2909753_2910076	lmo2822	2909753	2910076	3.12249	hypothetical protein lmo2822	6.0
arpJ_2341064_2341789	arpJ	2341064	2341789	6.25165
cbiC_1219135_1219767	cbiC	1219135	1219767	26.6468
cbiH_1224548_1225300	cbiH	1224548	1225300	11.0404
cbiP_1230773_1232308	cbiP	1230773	1232308	3.14148
cobD_1218175_1219122	cobD	1218175	1219122	19.5105
era_1495899_1496804	era	1495899	1496804	6.06543
era_1496801_1497196	era	1496801	1497196	3.51607
flgD_730074_730496	flgD	730074	730496	73.9396
fliH_746530_747222	fliH	746530	747222	42.8136
ilvH_2057927_2058418	ilvH	2057927	2058418	75.7125
lmo2644a_2718312_2719055	lmo2644a	2718312	2719055	7.102
lmos02_1199859_1199859	lmos02	1199859	1199859	22.3289
lmos15_340086_340191	lmos15	340086	340191	3.9356
lmos20_513584_513807	lmos20	513584	513807	4.87354
lmos22_552327_552421	lmos22	552327	552421	4.47341
lmos32_882770_882867	lmos32	882770	882867	18.1798
lmos37_1021463_1021588	lmos37	1021463	1021588	3.40609
lmos41_1179807_1179993	lmos41	1179807	1179993	8.19101
lmos42_1180826_1181254	lmos42	1180826	1181254	20.9585
lmos53_1546343_1546531	lmos53	1546343	1546531	13.0288
lmos66_1809817_1810057	lmos66	1809817	1810057	4.03181
lmos73_1961804_1962188	lmos73	1961804	1962188	53.8565
lmos76_2054124_2054308	lmos76	2054124	2054308	9.51362
lmos81_2226024_2226532	lmos81	2226024	2226532	250.508
lmos89_2509854_2510220	lmos89	2509854	2510220	12.8725
lmos91_2668833_2669082	lmos91	2668833	2669082	5.28437
lmot17_1266675_1266748	lmot17	1266675	1266748	12.3692
lmot18_1740916_1740987	lmot18	1740916	1740987	8.2454
lmot19_1740993_1741083	lmot19	1740993	1741083	6.06585
lmot20_1741118_1741190	lmot20	1741118	1741190	3.93456
lmot21_1741197_1741270	lmot21	1741197	1741270	5.04264
lmot22_1741296_1741366	lmot22	1741296	1741366	6.93595
lmot23_1741390_1741462	lmot23	1741390	1741462	6.97535
lmot24_1741491_1741563	lmot24	1741491	1741563	6.77279
lmot25_1741568_1741643	lmot25	1741568	1741643	8.74393
lmot26_1741648_1741721	lmot26	1741648	1741721	5.58301
lmot27_1741764_1741853	lmot27	1741764	1741853	3.74158
lmot28_1741876_1741949	lmot28	1741876	1741949	7.80467
lmot29_1741961_1742034	lmot29	1741961	1742034	7.93525
lmot30_1742077_1742149	lmot30	1742077	1742149	7.31684
lmot31_1742172_1742245	lmot31	1742172	1742245	9.6074
lmot32_1742256_1742329	lmot32	1742256	1742329	5.28408
lmot33_1742339_1742424	lmot33	1742339	1742424	5.4729
lmot34_1742439_1742513	lmot34	1742439	1742513	7.45297
lmot35_1742529_1742610	lmot35	1742529	1742610	13.3636
lmot36_1742616_1742688	lmot36	1742616	1742688	16.8991
lmot52_2437062_2437145	lmot52	2437062	2437145	3.68386
lmot53_2437166_2437238	lmot53	2437166	2437238	5.46971
lmot54_2437243_2437318	lmot54	2437243	2437318	4.05059
ulaA_2721559_2722857	ulaA	2721559	2722857	96.4049

## Sheet: lagoon genes down after 24h
Locus	Gene_Name	Start_Coordinate	End_Coordinate	FoldChange	description	Functional category
gtcA_2625414_2626361	gtcA	2625414	2626361	-16.312	wall teichoic acid glycosylation protein GtcA	1.1
lmo0017_20308_21426	lmo0017	20308	21426	-9.32418	similar to Bacillus anthracis CapA protein (polyglutamate capsule biosynthesis)	1.1
lmo0129_130652_131380	lmo0129	130652	131380	-3.41476	similar to autolysin: N-acetylmuramoyl-L-alanine amidase	1.1
lmo0497_532603_534111	lmo0497	532603	534111	-43.1742	similar to sugar transferase	1.1
lmo0933_969549_970496	lmo0933	969549	970496	-29.3465	similar to sugar transferase	1.1
lmo1074_1104048_1104851	lmo1074	1104048	1104851	-24.2936	highly similar to teichoic acid translocation permease protein TagG	1.1
lmo1075_1104863_1105864	lmo1075	1104863	1105864	-37.3699	similar to teichoic acid translocation ATP-binding protein TagH (ABC transporter)	1.1
lmo1076_1106041_1107759	lmo1076	1106041	1107759	-16.727	similar to autolysin (EC 3.5.1.28) (N-acetylmuramoyl-L-alanine amidase)	1.1
lmo1077_1107975_1109663	lmo1077	1107975	1109663	-37.3572	similar to teichoic acid biosynthesis protein B	1.1
lmo1078_1109705_1110577	lmo1078	1109705	1110577	-22.8038	similar to putative UDP-glucose pyrophosphorylases	1.1
lmo1080_1113759_1115630	lmo1080	1113759	1115630	-36.5215	similar to B. subtilis minor teichoic acids biosynthesis protein GgaB	1.1
lmo1081_1115647_1116513	lmo1081	1115647	1116513	-24.1353	similar to glucose-1-phosphate thymidyl transferase	1.1
lmo1082_1116532_1117092	lmo1082	1116532	1117092	-15.9511	similar to dTDP-sugar epimerase	1.1
lmo1083_1117093_1118079	lmo1083	1117093	1118079	-29.862	similar to dTDP-D-glucose 4,6-dehydratase	1.1
lmo1084_1118082_1118912	lmo1084	1118082	1118912	-32.1822	similar to DTDP-L-rhamnose synthetase	1.1
lmo1085_1118932_1121022	lmo1085	1118932	1121022	-29.4263	similar to teichoic acid biosynthesis protein B	1.1
lmo1090_1124484_1125467	lmo1090	1124484	1125467	-12.5948	similar to glycosyltransferases	1.1
lmo1091_1125482_1126495	lmo1091	1125482	1126495	-14.1098	similar to glysosyltransferases	1.1
lmo2812_2896241_2897059	lmo2812	2896241	2897059	-6.22348	similar to D-alanyl-D-alanine carboxypeptidase	1.1
murZ_2627816_2629087	murZ	2627816	2629087	-22.0671	highly similar to UDP-N-acetylglucosamine 1-carboxyvinyltransferase	1.1
tagB_1122918_1124078	tagB	1122918	1124078	-13.6217	similar to teichoic acid biosynthesis protein B precursor	1.1
tagD_1124079_1124462	tagD	1124079	1124462	-6.37549	highly similar to glycerol-3-phosphate cytidylyltransferase (gct), CDP-glycerol pyrophosphorylase (teichoic acid biosynthesis protein D)	1.1
comFA_2591451_2592770	comFA	2591451	2592770	-10.3101	similar to late competence protein comFA	1.10
lmo2189_2277398_2278513	lmo2189	2277398	2278513	-6.93956	similar to a putative competence protein from streptococcus pneumoniae	1.10
mecA_2278639_2279292	mecA	2278639	2279292	-11.1034	competence negative regulator mecA	1.10
cadA_1134472_1136595	cadA	1134472	1136595	-133.209	cadmium resistance protein	1.2
gbuA_1043821_1045014	gbuA	1043821	1045014	-2.98442	highly similar to glycine betaine ABC transporter (ATP-binding protein)	1.2
gbuC_1045869_1046771	gbuC	1045869	1046771	-5.72784	highly similar to glycine betaine ABC transporters (glycine betaine-binding protein)	1.2
lmo0108_115087_116829	lmo0108	115087	116829	-4.91125	similar to ABC transporter, ATP-binding protein	1.2
lmo0135_137323_138897	lmo0135	137323	138897	-6.61995	similar to oligopeptide ABC transport system substrate-binding proteins	1.2
lmo0136_138999_139949	lmo0136	138999	139949	-3.7338	similar to oligopeptide ABC transporter, permease protein	1.2
lmo0152_148354_150009	lmo0152	148354	150009	-5.78684	similar to oligopeptide ABC transporter-binding protein	1.2
lmo0153_150232_151173	lmo0153	150232	151173	-8.39714	similar to a probable high-affinity zinc ABC transporter (Zn(II)-binding lipoprotein)	1.2
lmo0154_151186_151890	lmo0154	151186	151890	-5.54581	similar to high-affinity zinc ABC transporter (ATP-binding protein)	1.2
lmo0374_400997_401299	lmo0374	400997	401299	-4.94649	similar to PTS betaglucoside-specific enzyme IIB component	1.2
lmo0424_444031_444888	lmo0424	444031	444888	-5.72481	similar to Staphylococcus xylosus glucose uptake protein	1.2
lmo0448_481250_482701	lmo0448	481250	482701	-5.7063	similar to amino acid antiporter	1.2
lmo0607_645878_647590	lmo0607	645878	647590	-4.66544	similar to ABC transporter, ATP-binding protein	1.2
lmo0608_647587_649404	lmo0608	647587	649404	-3.04351	similar to ABC transporter, ATP-binding protein	1.2
lmo0641_681543_683423	lmo0641	681543	683423	-47.599	similar to heavy metal-transporting ATPase	1.2
lmo0645_687138_688529	lmo0645	687138	688529	-3.5395	similar to amino acid transporter	1.2
lmo0667_704452_705387	lmo0667	704452	705387	-4.88932	similar to ABC transporter (ATP-binding protein)	1.2
lmo0738_767766_769619	lmo0738	767766	769619	-5.96097	similar to phosphotransferase system (PTS) beta-glucoside-specific enzyme IIABC component	1.2
lmo0744_773715_775715	lmo0744	773715	775715	-5.72285	similar to ABC transporter, ATP-binding protein	1.2
lmo0807_834845_835939	lmo0807	834845	835939	-7.23281	similar to spermidine/putrescine ABC transporter, ATP-binding protein	1.2
lmo0897_932257_933882	lmo0897	932257	933882	-6.06417	similar to transport proteins	1.2
lmo0919_956031_957602	lmo0919	956031	957602	-4.56368	similar to ABC transporter ATP-binding protein (antibiotic resistance)	1.2
lmo0923_960748_961221	lmo0923	960748	961221	-6.62381	similar to ABC transporter, ATP-binding protein (N-terminal part)	1.2
lmo1095_1129412_1129816	lmo1095	1129412	1129816	-9.57573	similar to PTS system, cellobiose-specific IIB component (cel A)	1.2
lmo1300_1328357_1329652	lmo1300	1328357	1329652	-12.4503	similar to arsenic efflux pump protein	1.2
lmo1409_1439421_1440614	lmo1409	1439421	1440614	-9.58079	similar to multidrug-efflux transporter	1.2
lmo1422_1452796_1454310	lmo1422	1452796	1454310	-5.33417	similar to glycine betaine/carnitine/choline ABC transporter (membrane protein)	1.2
lmo1424_1455316_1456662	lmo1424	1455316	1456662	-34.3544	similar to manganese transport proteins NRAMP	1.2
lmo1617_1659457_1660926	lmo1617	1659457	1660926	-3.84427	similar to multidrug-efflux transporter	1.2
lmo1624_1666107_1667720	lmo1624	1666107	1667720	-3.98425	similar to putative transporters	1.2
lmo1847_1923825_1924757	lmo1847	1923825	1924757	-45.2425	similar to adhesion binding proteins and lipoproteins with multiple specificity for metal cations (ABC transporter)	1.2
lmo1848_1924754_1925596	lmo1848	1924754	1925596	-15.6939	similar metal cations ABC transporter (permease protein)	1.2
lmo1849_1925600_1926322	lmo1849	1925600	1926322	-27.118	similar to metal cations ABC transporter, ATP-binding proteins	1.2
lmo1852_1928579_1928785	lmo1852	1928579	1928785	-6.20916	similar to putative mercuric ion binding proteins	1.2
lmo1853_1928798_1931011	lmo1853	1928798	1931011	-3.39721	similar to heavy metal-transporting ATPases	1.2
lmo1964_2037953_2038840	lmo1964	2037953	2038840	-10.4051	similar to ABC transporter, ATP-binding protein	1.2
lmo1973_2046046_2046489	lmo1973	2046046	2046489	-6.50215	similar to PTS system enzyme II A component	1.2
lmo2059_2141071_2141814	lmo2059	2141071	2141814	-5.61972	similar to potassium channel subunit	1.2
lmo2227_2316739_2317644	lmo2227	2316739	2317644	-7.69841	similar to ABC transporter (ATP-binding protein)	1.2
lmo2240_2332020_2332898	lmo2240	2332020	2332898	-3.09218	similar to ABC transporter (ATP-binding protein)	1.2
lmo2372_2449155_2449835	lmo2372	2449155	2449835	-4.25618	similar to ABC-transporter ATP binding proteins	1.2
lmo2373_2449878_2450192	lmo2373	2449878	2450192	-4.41178	similar to phosphotransferase system (PTS) beta-glucoside-specific enzyme IIB component	1.2
lmo2463_2536347_2538581	lmo2463	2536347	2538581	-5.90007	similar to transport protein	1.2
lmo2569_2647164_2648825	lmo2569	2647164	2648825	-10.7639	similar to dipeptide ABC transporter (dipeptide-binding protein)	1.2
lmo2575_2652174_2653085	lmo2575	2652174	2653085	-6.25069	similar to cation transport protein (efflux)	1.2
lmo2580_2660408_2661076	lmo2580	2660408	2661076	-3.38204	similar to ABC transporter, ATP-binding protein	1.2
lmo2689_2763082_2765652	lmo2689	2763082	2765652	-4.53543	highly similar to Mg2+ transport ATPase	1.2
lmo2760_2840286_2841896	lmo2760	2840286	2841896	-22.8706	similar to ABC transporter (ATP-binding protein)	1.2
lmo2775_2858196_2860364	lmo2775	2858196	2860364	-5.37168	hypothetical membrane protein	1.2
lmo2826_2914057_2915205	lmo2826	2914057	2915205	-4.66965	similar to efflux proteins	1.2
lmo2845_2933303_2934715	lmo2845	2933303	2934715	-6.8273	similar to transmembrane efflux proteins	1.2
lmo1061_1087409_1088854	lmo1061	1087409	1088854	-8.34858	similar to two-component sensor histidine kinase	1.3
lmo2679_2750230_2752920	lmo2679	2750230	2752920	-14.6855	similar to the two components sensor protein kdpD	1.3
lmo0355_382016_383536	lmo0355	382016	383536	-3.69851	similar to Flavocytochrome C Fumarate Reductase chain A	1.4
lmo0936_972719_973459	lmo0936	972719	973459	-7.98384	similar to Nitroflavin-reductase	1.4
lmo1609_1654268_1654579	lmo1609	1654268	1654579	-10.1214	similar to thioredoxin	1.4
lmo1789_1862893_1863480	lmo1789	1862893	1863480	-3.24546	weakly similar to Nad(P)h Oxidoreductase chain B	1.4
lmo1944_2019420_2019644	lmo1944	2019420	2019644	-3.25392	similar to ferredoxin	1.4
lmo2152_2234982_2235308	lmo2152	2234982	2235308	-3.51977	similar to thioredoxin	1.4
lmo2153_2235305_2235742	lmo2153	2235305	2235742	-3.1115	similar to flavodoxin	1.4
lmo2389_2463969_2465180	lmo2389	2463969	2465180	-3.00074	similar to NADH dehydrogenase	1.4
lmo2390_2465630_2466625	lmo2390	2465630	2466625	-5.16861	similar to hypothetical thioredoxine reductase	1.4
lmo2424_2494522_2494806	lmo2424	2494522	2494806	-6.02378	similar to thioredoxin	1.4
lmo2471_2545487_2546503	lmo2471	2545487	2546503	-3.83173	similar to NADH oxidase	1.4
lmo2830_2916946_2917266	lmo2830	2916946	2917266	-8.85664	similar to thioredoxin	1.4
trxB_2553414_2554373	trxB	2553414	2554373	-7.0609	thioredoxin reductase	1.4
lmo1101_1136900_1137400	lmo1101	1136900	1137400	-6.49702	similar to lipoprotein signal peptidase	1.6
lmo2219_2306833_2307714	lmo2219	2306833	2307714	-3.99041	similar to post-translocation molecular chaperone	1.6
secA_2587300_2589813	secA	2587300	2589813	-3.23628	translocase binding subunit (ATPase)	1.6
lmo0421_441622_442872	lmo0421	441622	442872	-123.678	similar to rod shape-determining protein RodA	1.7
ami_2635167_2637920	ami	2635167	2637920	-5.99224	autolysin, amidase	1.8
inlB_457021_458913	inlB	457021	458913	-27.136	Internalin B	1.8
inlE_286219_287718	inlE	286219	287718	-7.33513	internalin E	1.8
lmo0159_157089_159470	lmo0159	157089	159470	-5.26449	putative peptidoglycan bound protein (LPXTG motif)	1.8
lmo0160_159663_161378	lmo0160	159663	161378	-3.16782	putative peptidoglycan bound protein (LPXTG motif)	1.8
lmo0171_169510_172008	lmo0171	169510	172008	-32.1675	similar to internalin proteins, putative peptidoglycan bound protein (LPXTG motif)	1.8
lmo0331_357775_359676	lmo0331	357775	359676	-9.37345	similar to internalin, putative peptidoglycan bound protein (LPXTG motif)	1.8
lmo0333_360936_366272	lmo0333	360936	366272	-3.40853	similar to internalin proteins, putative peptidoglycan bound protein (LPXTG motif)	1.8
lmo0409_429630_432095	lmo0409	429630	432095	-3.85708	similar to internalin, peptidoglycan bound protein (LPxTG motif)	1.8
lmo0435_459681_465722	lmo0435	459681	465722	-50.0421	putative peptidoglycan bound protein (LPXTG motif)	1.8
lmo0576_613836_615299	lmo0576	613836	615299	-4.83024	hypothetical cell wall associated protein	1.8
lmo0601_641208_642308	lmo0601	641208	642308	-3.65925	similar to cell surface protein	1.8
lmo0721_750680_751327	lmo0721	750680	751327	-4.26374	putative fibronectin-binding protein	1.8
lmo0725_756079_756291	lmo0725	756079	756291	-7.28814	putative peptidoglycan bound protein (LPXTG motif)	1.8
lmo0732_761552_763468	lmo0732	761552	763468	-7.87123	putative peptidoglycan bound protein (LPXTG motif)	1.8
lmo0801_828168_830108	lmo0801	828168	830108	-22.4778	similar to internalin, putative peptidoglycan bound protein (LPXTG motif)	1.8
lmo0842_875721_881855	lmo0842	875721	881855	-9.38159	putative peptidoglycan bound protein (LPXTG motif)	1.8
lmo0929_966245_966913	lmo0929	966245	966913	-3.14172	similar to sortase	1.8
lmo1115_1149887_1152475	lmo1115	1149887	1152475	-6.75745	similar to fibrinogen-binding protein (LPXTG motif)	1.8
lmo1136_1170002_1171621	lmo1136	1170002	1171621	-8.66066	similar to internalin, putative peptidoglycan bound protein (LPXTG motif)	1.8
lmo1289_1313654_1315435	lmo1289	1313654	1315435	-8.28424	similar to internalin proteins, putative peptidoglycan bound protein (LPXTG motif)	1.8
lmo2026_2106329_2108209	lmo2026	2106329	2108209	-11.9146	putative peptidoglycan bound protein (LPXTG motif)	1.8
lmo2085_2162323_2164011	lmo2085	2162323	2164011	-7.10054	putative peptidoglycan bound protein (LPXTG motif)	1.8
lmo2178_2259753_2264591	lmo2178	2259753	2264591	-13.2589	putative peptidoglycan bound protein (LPXTG motif)	1.8
lmo2203_2292047_2293174	lmo2203	2292047	2293174	-5.23599	similar to N-acetylmuramoyl-L-alanine amidase and to internalin B	1.8
lmo2576_2653211_2657803	lmo2576	2653211	2657803	-8.49334	peptidoglycan anchored protein (LPXTG motif)	1.8
lmo2713_2786435_2787373	lmo2713	2786435	2787373	-3.00791	secreted protein with 1 GW repeat	1.8
lmo2027_2108500_2109603	lmo2027	2108500	2109603	-15.8974	putative cell surface protein, similar to internalin proteins	1.9
alsS_2078132_2079829	alsS	2078132	2079829	-10.5153	similar to alpha-acetolactate synthase protein, AlsS	2.1.1
ldh_214486_215427	ldh	214486	215427	-3.78257	similar to L-lactate dehydrogenase	2.1.1
lmo0191_194892_195629	lmo0191	194892	195629	-3.57893	similar to a putative phospho-beta-glucosidase	2.1.1
lmo0268_290593_291228	lmo0268	290593	291228	-28.9843	similar to phosphoglycerate mutase	2.1.1
lmo0356_383710_384726	lmo0356	383710	384726	-14.2291	similar to oxidoreductase	2.1.1
lmo0372_398210_399652	lmo0372	398210	399652	-13.1117	similar to beta-glucosidase	2.1.1
lmo0415_437482_438882	lmo0415	437482	438882	-5.00936	similar to endo-1,4-beta-xylanase	2.1.1
lmo0432_453107_453853	lmo0432	453107	453853	-5.15057	similar to oxidoreductase	2.1.1
lmo0613_653041_653982	lmo0613	653041	653982	-5.04897	similar to oxidoreductase	2.1.1
lmo0727_756738_758543	lmo0727	756738	758543	-3.39759	similar to L-glutamine-D-fructose-6-phosphate amidotransferase	2.1.1
lmo0735_765683_766354	lmo0735	765683	766354	-10.5317	similar to Ribulose-5-Phosphate 3-Epimerase	2.1.1
lmo0739_769639_771012	lmo0739	769639	771012	-9.34589	similar to 6-phospho-beta-glucosidase	2.1.1
lmo0811_838751_839452	lmo0811	838751	839452	-8.35668	similar to carbonic anhydrase	2.1.1
lmo0913_948754_950220	lmo0913	948754	950220	-4.83707	similar to succinate semialdehyde dehydrogenase	2.1.1
lmo0956_989099_990232	lmo0956	989099	990232	-4.24652	similar to N-acetylglucosamine-6P-phosphate deacetylase (EC 3.5.1.25)	2.1.1
lmo0957_990248_990952	lmo0957	990248	990952	-3.12776	similar to glucosamine-6-Phoasphate isomerase (EC 5.3.1.10)	2.1.1
lmo1057_1084853_1085806	lmo1057	1084853	1085806	-3.62736	similar to L-lactate dehydrogenase	2.1.1
lmo1534_1569149_1570084	lmo1534	1569149	1570084	-5.84705	similar to L-lactate dehydrogenase	2.1.1
lmo1634_1677409_1680009	lmo1634	1677409	1680009	-3.3924	similar to Alcohol-acetaldehyde dehydrogenase	2.1.1
lmo1684_1748792_1749733	lmo1684	1748792	1749733	-33.811	similar to glycerate dehydrogenases	2.1.1
lmo2005_2077019_2078014	lmo2005	2077019	2078014	-12.8213	similar to oxidoreductase	2.1.1
lmo2014_2088797_2091454	lmo2014	2088797	2091454	-5.36681	similar to putative sugar hydrolases	2.1.1
lmo2108_2188430_2189563	lmo2108	2188430	2189563	-9.46054	similar to N-acetylglucosamine-6-phosphate deacetylase	2.1.1
lmo2109_2189605_2190402	lmo2109	2189605	2190402	-15.4335	similar to hydrolase	2.1.1
lmo2121_2201719_2203980	lmo2121	2201719	2203980	-7.56896	similar to maltosephosphorylase	2.1.1
lmo2143_2227412_2229154	lmo2143	2227412	2229154	-5.72591	weakly similar to mannose-6-phosphate isomerase	2.1.1
lmo2247_2336515_2337399	lmo2247	2336515	2337399	-7.36142	similar to oxidoreductase	2.1.1
lmo2467_2540421_2541857	lmo2467	2540421	2541857	-12.1535	similar to chitinase and chitin binding protein	2.1.1
lmo2573_2650758_2651756	lmo2573	2650758	2651756	-3.60103	similar to zinc-binding dehydrogenase	2.1.1
lmo2592_2681167_2682018	lmo2592	2681167	2682018	-3.28871	similar to oxidoreductase, aldo/keto reductase family	2.1.1
lmo2674_2746423_2746878	lmo2674	2746423	2746878	-4.861	similar to ribose 5-phosphate epimerase	2.1.1
lmo2721_2797039_2797758	lmo2721	2797039	2797758	-3.13129	similar to glucosamine-6-phosphate isomerase	2.1.1
lmo2730_2803445_2804056	lmo2730	2803445	2804056	-11.251	similar to phosphatase	2.1.1
lmo0907_943526_944200	lmo0907	943526	944200	-4.95605	similar to phosphoglycerate mutase	2.1.2
lmo2205_2293775_2294464	lmo2205	2293775	2294464	-9.95539	similar to phosphoglyceromutase 1	2.1.2
fumC_2314511_2315878	fumC	2314511	2315878	-4.07063	Fumarate hydratase class II	2.1.3
dapF_2096075_2097064	dapF	2096075	2097064	-3.02238	diaminopimelate epimerase	2.2
hisJ_607372_608199	hisJ	607372	608199	-6.56135	similar histidinol phosphate phosphatase	2.2
lmo0043_48074_49306	lmo0043	48074	49306	-4.15513	similar to arginine deiminase	2.2
lmo0231_249541_250563	lmo0231	249541	250563	-3.59602	similar to arginine kinase	2.2
lmo0265_287853_288992	lmo0265	287853	288992	-33.1367	similar to succinyldiaminopimelate desuccinylase	2.2
lmo0363_389813_390430	lmo0363	389813	390430	-12.0099	similar to Salmonella typhimurium peptidase E	2.2
lmo1006_1036971_1038116	lmo1006	1036971	1038116	-10.2248	similar to aminotransferases (to B. subtilis PatA protein)	2.2
lmo1392_1418803_1420095	lmo1392	1418803	1420095	-3.19205	similar to putative proteases	2.2
lmo1578_1620091_1621188	lmo1578	1620091	1621188	-5.6627	similar to X-Pro dipeptidase	2.2
lmo1579_1621230_1622342	lmo1579	1621230	1622342	-5.28195	similar to alanine dehydrogenase	2.2
lmo1611_1654902_1655975	lmo1611	1654902	1655975	-8.36792	similar to aminopeptidase	2.2
lmo1620_1662570_1663982	lmo1620	1662570	1663982	-4.08675	similar to Xaa-His dipeptidase	2.2
lmo1780_1855952_1857184	lmo1780	1855952	1857184	-3.57726	similar to aminotripeptidase (peptidase T)	2.2
lmo1886_1958968_1960476	lmo1886	1958968	1960476	-4.0328	similar to probable thermostable carboxypeptidases	2.2
lmo1992_2065698_2066417	lmo1992	2065698	2066417	-13.6247	similar to alpha-acetolactate decarboxylase	2.2
lmo2188_2275520_2277325	lmo2188	2275520	2277325	-4.2857	similar to oligoendopeptidase	2.2
lmo2397_2472089_2472325	lmo2397	2472089	2472325	-7.2592	similar to NifU protein	2.2
lmo2414_2484816_2486117	lmo2414	2484816	2486117	-2.99709	similar to aminotransferase	2.2
lmo2425_2494891_2495268	lmo2425	2494891	2495268	-3.043	similar to glycine cleavage system protein H	2.2
lmo2658_2731976_2732455	lmo2658	2731976	2732455	-4.63939	similar to spermidine/spermine N1-acetyl transferase	2.2
pepC_2408450_2408893	pepC	2408450	2408893	-30.3253	aminopeptidase C	2.2
proA_1283413_1284660	proA	1283413	1284660	-8.72833	gamma-glutamyl phosphate reductase	2.2
proB_1284644_1285474	proB	1284644	1285474	-7.28104	gamma-glutamyl kinase	2.2
apt_1559081_1561432	apt	1559081	1561432	-3.25308	adenine phosphoribosyltransferase	2.3
lmo0279_302008_304140	lmo0279	302008	304140	-3.40072	highly similar to anaerobic ribonucleoside-triphosphate reductase	2.3
purA_58897_60189	purA	58897	60189	-3.53145	highly similar to adenylosuccinate synthetase	2.3
fabG_2257754_2258515	fabG	2257754	2258515	-10.3048	similar to 3-ketoacyl-acyl carrier protein reductase	2.4
lmo0580_616973_617629	lmo0580	616973	617629	-2.98008	weakly similar to carboxylesterase	2.4
lmo0931_967784_968779	lmo0931	967784	968779	-5.49304	similar to lipoate protein ligase A	2.4
lmo2089_2168054_2169097	lmo2089	2168054	2169097	-5.1737	similar to lipases	2.4
lmo2450_2522830_2523576	lmo2450	2522830	2523576	-3.91538	similar to carboxylesterase	2.4
lmo2452_2524168_2524911	lmo2452	2524168	2524911	-4.15059	similar to carboxylesterase	2.4
lmo2453_2525094_2525813	lmo2453	2525094	2525813	-5.33575	similar to lipolytic enzyme	2.4
lmo2677_2748685_2749497	lmo2677	2748685	2749497	-18.4689	similar to hydrolase (esterase)	2.4
lmo2829_2916291_2916890	lmo2829	2916291	2916890	-25.7283	similar to yeast protein Frm2p involved in fatty acid signaling	2.4
ctaB_2138904_2139809	ctaB	2138904	2139809	-9.24618	highly similar to heme A farnesyltransferase	2.5
folA_233491_233865	folA	233491	233865	-5.02934	highly similar to dihydroneopterin aldolase	2.5
folK_233858_234337	folK	233858	234337	-6.20224	similar to 7,8-dihydro-6-hydroxymethylpterin pyrophosphokinase	2.5
lmo0786_810985_811620	lmo0786	810985	811620	-11.4324	similar to acyl-carrier protein phosphodiesterase and to NAD(P)H dehydrogenase	2.5
lmo1049_1075860_1076858	lmo1049	1075860	1076858	-3.53373	similar to molybdopterin biosynthesis protein MoeB	2.5
lmo1513_1545074_1546222	lmo1513	1545074	1546222	-3.54063	similar to iron-sulfur cofactor synthesis protein	2.5
lmo1825_1900927_1902126	lmo1825	1900927	1902126	-3.88523	similar to pantothenate metabolism flavoprotein homolog	2.5
lmo1932_2006689_2007456	lmo1932	2006689	2007456	-5.69451	similar to heptaprenyl diphosphate synthase component I	2.5
panB_1976307_1977140	panB	1976307	1977140	-8.74701	similar to ketopantoate hydroxymethyltransferases	2.5
panC_1975446_1976303	panC	1975446	1976303	-9.73979	similar to panthotenate synthetases	2.5
ribC_1357753_1358697	ribC	1357753	1358697	-8.50857	highly similar to riboflavin kinase and FAD synthase	2.5
sul_232662_233477	sul	232662	233477	-20.8118	highly similar to dihydropteroate synthases	2.5
lmo0339_370032_370403	lmo0339	370032	370403	-10.7302	weakly similar to inorganic pyrophosphatase	2.6
lmo2540_2616835_2617242	lmo2540	2616835	2617242	-3.5389	similar to phosphatases	2.6
dnaD_1968169_1968888	dnaD	1968169	1968888	-4.9879	similar to chromosome replication initiation protein	3.1
dnaE_1613497_1616823	dnaE	1613497	1616823	-3.41307	highly similar to DNA polymerase III (alpha subunit) DnaE	3.1
lmo1880_1953836_1954237	lmo1880	1953836	1954237	-10.0629	similar to similar to RNase HI	3.1
rnhB_1295772_1296557	rnhB	1295772	1296557	-5.37032	similar to ribonuclease H rnh	3.1
ssb_49934_50470	ssb	49934	50470	-3.89806	highly similar to single-strand binding protein (SSB)	3.1
dinG_1972176_1974962	dinG	1972176	1974962	-5.39321	similar to ATP-dependent helicases	3.2
lmo0157_153608_155947	lmo0157	153608	155947	-8.93312	similar to ATP dependent helicase	3.2
lmo0470_506368_506997	lmo0470	506368	506997	-64.8985	weakly similar to site-specific DNA-methyltransferase	3.2
lmo0928_965513_966136	lmo0928	965513	966136	-8.67866	similar to 3-methyladenine DNA glycosylase	3.2
lmo0996_1026376_1026855	lmo0996	1026376	1026855	-74.597	similar to methylated-DNA-protein-cystein methyltransferase	3.2
lmo1119_1156384_1157241	lmo1119	1156384	1157241	-56.1608	similar to methylases	3.2
lmo1227_1252667_1253341	lmo1227	1252667	1253341	-3.07786	similar to uracil-DNA glycosylase	3.2
lmo1639_1683635_1684216	lmo1639	1683635	1684216	-6.13447	similar to dna-3-methyladenine glycosidase	3.2
lmo1782_1857856_1858611	lmo1782	1857856	1858611	-5.79409	similar to 3'-exo-deoxyribonuclease exoA	3.2
lmo1975_2047444_2048514	lmo1975	2047444	2048514	-4.29992	similar to E. coli DNA-damage-inducible protein dinP	3.2
lmo2242_2333375_2333857	lmo2242	2333375	2333857	-57.0072	similar to O6-methylguanine-DNA methyltransferase	3.2
lmo2243_2334003_2334569	lmo2243	2334003	2334569	-5.61119	similar to methylphosphotriester-DNA alkyltransferase and transcriptional regulator	3.2
lmo2316_2391813_2392625	lmo2316	2391813	2392625	-6.43342	similar to site-specific DNA-methyltransferase	3.2
lmo2676_2747427_2748683	lmo2676	2747427	2748683	-46.6664	similar to UV-damage repair protein	3.2
nth_1967499_1968158	nth	1967499	1968158	-5.52331	probable endonuclease III (DNA repair)	3.2
uvrA_2562591_2565461	uvrA	2562591	2565461	-10.8179	excinuclease ABC (subunit A)	3.2
uvrB_2565469_2567445	uvrB	2565469	2567445	-9.24032	excinuclease ABC (subunit B)	3.2
addB_2356325_2359798	addB	2356325	2359798	-74.2971	similar to ATP-dependent deoxyribonuclease (subunit B)	3.3
lmo2267_2352616_2356323	lmo2267	2352616	2356323	-108.515	similar to ATP-dependent deoxyribonuclease (subunit A)	3.3
recA_1425419_1426465	recA	1425419	1426465	-7.23694	Recombination protein recA	3.3
recO_1494317_1495084	recO	1494317	1495084	-9.91048	DNA repair protein recO	3.3
recR_2776792_2777388	recR	2776792	2777388	-5.95193	highly similar to recombination protein recR	3.3
ruvA_1568420_1569025	ruvA	1568420	1569025	-3.09576	highly similar to Holliday junction DNA helicase (ruvA)	3.3
gyrA_8065_10593	gyrA	8065	10593	-3.33722	DNA gyrase subunit A	3.4
lmo1412_1441581_1442114	lmo1412	1441581	1442114	-3.85712	modulates DNA topology	3.4
parA_2878004_2878765	parA	2878004	2878765	-5.12268	Partition protein, ParA homolog	3.4
parB_2877160_2878011	parB	2877160	2878011	-13.4791	Partition protein ParB homolg	3.4
parE_1308351_1310318	parE	1308351	1310318	-3.16645	highly similar to DNA gyrase-like protein (subunit B)	3.4
lmo0423_443303_443851	lmo0423	443303	443851	-105.535	similar to RNA polymerase ECF-type sigma factor	3.5.1
sigL_2533840_2535183	sigL	2533840	2535183	-6.65579	RNA polymerase sigma-54 factor (sigma-L)	3.5.1
bvrA_2875945_2876775	bvrA	2875945	2876775	-69.3563	transcription antiterminator	3.5.2
hrcA_1507804_1508841	hrcA	1507804	1508841	-3.78133	transcription repressor of class I heat-shock gene HrcA	3.5.2
lmo0020_24194_24934	lmo0020	24194	24934	-4.08808	similar to transcriptional regulator (GntR family)	3.5.2
lmo0041_46451_47230	lmo0041	46451	47230	-4.91547	conserved hypothetical protein, hypothetical regulator	3.5.2
lmo0076_79817_80869	lmo0076	79817	80869	-3.50361	similar to E. coli Ada protein (O6-methylguanine-DNA methyltransferase)	3.5.2
lmo0101_107915_108208	lmo0101	107915	108208	-10.7021	similar to transcription regulator	3.5.2
lmo0106_112386_113288	lmo0106	112386	113288	-5.06933	similar to transcription regulator	3.5.2
lmo0114_121112_121447	lmo0114	121112	121447	-10.2166	similar to putative repressor C1 from lactococcal bacteriophage Tuc2009	3.5.2
lmo0229_248555_249013	lmo0229	248555	249013	-5.37648	highly similar to transcription repressor of class III stress genes (CtsR)	3.5.2
lmo0252_267530_267916	lmo0252	267530	267916	-25.5542	similar to repressor (penicilinase repressor)	3.5.2
lmo0266_289139_289555	lmo0266	289139	289555	-9.73149	similar to transcriptional regulators	3.5.2
lmo0297_322134_324005	lmo0297	322134	324005	-3.25083	similar to transcriptional antiterminator (BglG family)	3.5.2
lmo0325_349326_350228	lmo0325	349326	350228	-4.92779	similar to transcriptional regulators	3.5.2
lmo0360_387697_388467	lmo0360	387697	388467	-3.3184	similar to transcriptional regulator (DeoR family)	3.5.2
lmo0364_390529_391473	lmo0364	390529	391473	-14.5139	similar to transcription regulator	3.5.2
lmo0425_445049_447010	lmo0425	445049	447010	-5.96332	similar to transcription antiterminator BglG family	3.5.2
lmo0443_472781_473710	lmo0443	472781	473710	-3.90546	similar to B. subtilis transcription regulator LytR	3.5.2
lmo0445_476960_478447	lmo0445	476960	478447	-54.6235	similar to transcription regulator	3.5.2
lmo0492_527580_528488	lmo0492	527580	528488	-6.8949	similar to transcriptional regulator (LysR family)	3.5.2
lmo0513_546680_547138	lmo0513	546680	547138	-5.01519	weakly similar to transcription regulator	3.5.2
lmo0520_554624_555628	lmo0520	554624	555628	-10.5381	similar to transcription regulator	3.5.2
lmo0526_561819_562559	lmo0526	561819	562559	-10.5655	similar to transcription regulator (TipA from Streptomyces coelicolor)	3.5.2
lmo0535_572600_573568	lmo0535	572600	573568	-4.39342	similar to transcription regulator (LacI family)	3.5.2
lmo0575_612678_613406	lmo0575	612678	613406	-5.71332	similar to transcription regulator GntR family	3.5.2
lmo0602_642414_642914	lmo0602	642414	642914	-3.21157	weakly similar to transcription regulator	3.5.2
lmo0606_645397_645858	lmo0606	645397	645858	-7.36181	similar to transcription regulator MarR family	3.5.2
lmo0651_694317_694964	lmo0651	694317	694964	-6.01845	similar to transcription regulator	3.5.2
lmo0659_699410_700306	lmo0659	699410	700306	-10.8389	similar to transcription regulator (Rgg type)	3.5.2
lmo0734_764465_765469	lmo0734	764465	765469	-16.6122	similar to transcriptional regulator (LacI family)	3.5.2
lmo0753_779616_780296	lmo0753	779616	780296	-15.3274	similar to transcription regulator Crp/Fnr family	3.5.2
lmo0770_796075_797193	lmo0770	796075	797193	-7.94593	similar to transcriptional regulator (LacI family)	3.5.2
lmo0772_798141_798788	lmo0772	798141	798788	-4.22654	similar to transcription regulator	3.5.2
lmo0790_818789_819265	lmo0790	818789	819265	-9.02117	similar to transcription regulator (EbsC from Enterococcus faecalis)	3.5.2
lmo0806_834287_834829	lmo0806	834287	834829	-5.53962	similar to transcription regulator	3.5.2
lmo0815_842313_842765	lmo0815	842313	842765	-8.97733	similar to transcription regulators	3.5.2
lmo0816_842781_843287	lmo0816	842781	843287	-11.1042	similar to B. subtilis regulatory protein PaiA	3.5.2
lmo0822_848804_849193	lmo0822	848804	849193	-4.83322	similar to transcriptional regulators	3.5.2
lmo0858_896003_897028	lmo0858	896003	897028	-18.6249	similar to transcription regulator lacI family	3.5.2
lmo0909_945520_945912	lmo0909	945520	945912	-4.84354	similar to transcription regulator, GntR family	3.5.2
lmo0926_962607_963263	lmo0926	962607	963263	-7.58925	similar to transcription regulator (TetR/AcrR family)	3.5.2
lmo0948_982957_983646	lmo0948	982957	983646	-4.16073	similar to transcription regulator	3.5.2
lmo0989_1019545_1019970	lmo0989	1019545	1019970	-11.9353	similar to regulatory proteins (MarR family)	3.5.2
lmo1116_1153010_1153783	lmo1116	1153010	1153783	-4.06448	similar to regulatory proteins	3.5.2
lmo1134_1168021_1168368	lmo1134	1168021	1168368	-4.52528	similar to regulatory proteins	3.5.2
lmo1189_1215128_1215679	lmo1189	1215128	1215679	-4.52402	similar to transcriptional regulator	3.5.2
lmo1302_1330247_1330861	lmo1302	1330247	1330861	-15.5439	highly similar to SOS response regulator lexA, transcription repressor protein	3.5.2
lmo1618_1660923_1661363	lmo1618	1660923	1661363	-5.28446	similar to transcription regulator MarR family	3.5.2
lmo1642_1687420_1688223	lmo1642	1687420	1688223	-6.13419	similar to putative sigma factor regulator	3.5.2
lmo1683_1748263_1748709	lmo1683	1748263	1748709	-3.00961	similar to transcription regulators (Fur family), PerR in B. subtilis	3.5.2
lmo1962_2036521_2037141	lmo1962	2036521	2037141	-11.1254	similar to transcription regulators (TetR family)	3.5.2
lmo1974_2046507_2047256	lmo1974	2046507	2047256	-43.5009	similar to transcription regulators, (GntR family)	3.5.2
lmo2107_2187663_2188424	lmo2107	2187663	2188424	-11.1975	similar to transcriptional regulator (DeoR family)	3.5.2
lmo2144_2229193_2229927	lmo2144	2229193	2229927	-14.8551	similar to transcription regulator GntR family	3.5.2
lmo2165_2247998_2248693	lmo2165	2247998	2248693	-14.0705	similar to transcription regulator CRP/FNR family	3.5.2
lmo2173_2255034_2256401	lmo2173	2255034	2256401	-4.42575	similar to sigma-54-dependent transcriptional activator	3.5.2
lmo2176_2258697_2259260	lmo2176	2258697	2259260	-11.3836	similar to transcriptional regulator (tetR family)	3.5.2
lmo2200_2288971_2289423	lmo2200	2288971	2289423	-7.07954	similar to transcription regulator	3.5.2
lmo2328_2398287_2398529	lmo2328	2398287	2398529	-9.92501	similar to transcription regulator	3.5.2
lmo2329_2398685_2399161	lmo2329	2398685	2399161	-44.1569	similar to a putative repressor protein [Bacteriophage A118]	3.5.2
lmo2352_2418871_2419770	lmo2352	2418871	2419770	-3.57607	similar to LysR family transcription regulator	3.5.2
lmo2365_2435023_2436141	lmo2365	2435023	2436141	-6.77875	similar to S. pyogenes RofA regulatory protein	3.5.2
lmo2408_2480325_2480528	lmo2408	2480325	2480528	-52.3986	similar to repressor protein	3.5.2
lmo2460_2532352_2533398	lmo2460	2532352	2533398	-3.02232	similar to B. subtilis CggR hypothetical transcriptional regulator	3.5.2
lmo2593_2682040_2682462	lmo2593	2682040	2682462	-3.27159	similar to transcription regulators (MerR family)	3.5.2
lmo2652_2723786_2725852	lmo2652	2723786	2725852	-5.88817	similar to transcriptional antiterminator	3.5.2
lmo2672_2744985_2745791	lmo2672	2744985	2745791	-14.8962	weakly similar to transcription regulator	3.5.2
lmo2678_2749538_2750233	lmo2678	2749538	2750233	-11.3781	similar to two components response regulator	3.5.2
lmo2722_2797838_2798572	lmo2722	2797838	2798572	-3.6661	similar to merR-family transcriptional regulator	3.5.2
lmo2726_2800958_2801407	lmo2726	2800958	2801407	-3.57489	similar to transcription regulators	3.5.2
lmo2731_2804070_2804438	lmo2731	2804070	2804438	-14.6025	similar to transcription regulator (RpiR family)	3.5.2
lmo2784_2869191_2871107	lmo2784	2869191	2871107	-3.43257	similar to lichenan operon transcription antiterminator licR	3.5.2
lmo2795_2881243_2882049	lmo2795	2881243	2882049	-3.21398	similar to E. coli RpiR transcription regulator	3.5.2
lmo2827_2915219_2915641	lmo2827	2915219	2915641	-7.59255	similar to transcriptional regulator (MarR family)	3.5.2
lmo2842_2929315_2930340	lmo2842	2929315	2930340	-3.02743	similar to transcriptional regulator	3.5.2
prfA_204339_204468	prfA	204339	204468	-23.1896	listeriolysin positive regulatory protein	3.5.2
tsf_1706204_1707088	tsf	1706204	1707088	-4.3272	translation elongation factor	3.5.3
nusG_263844_264377	nusG	263844	264377	-3.22988	transcription antitermination factor	3.5.4
rho_2626442_2627713	rho	2626442	2627713	-8.28563	highly similar to transcription terminator factor rho	3.5.4
cca_1978895_1980076	cca	1978895	1980076	-5.06629	similar to tRNA CCA-adding enzyme	3.6
lmo2342_2411126_2411827	lmo2342	2411126	2411827	-16.4067	similar to 16S pseudouridylate synthase	3.6
rpmF_521601_521771	rpmF	521601	521771	-20.3708	ribosomal protein L32	3.7.1
rpmH_2943569_2943703	rpmH	2943569	2943703	-3.33323	ribosomal protein L34	3.7.1
rpsF_49585_49878	rpsF	49585	49878	-3.29133	ribosomal protein S6	3.7.1
rpsO_1358834_1359103	rpsO	1358834	1359103	-6.2726	ribosomal protein S15	3.7.1
rpsR_50514_50753	rpsR	50514	50753	-9.51918	ribosomal protein S18	3.7.1
glyS_1491087_1493153	glyS	1491087	1493153	-9.21025	similar to glycyl-tRNA synthetase beta chain	3.7.2
lmo2541_2617239_2618276	lmo2541	2617239	2618276	-4.88076	similar to yeast translation initiation protein	3.7.3
prfB_2586114_2587097	prfB	2586114	2587097	-4.29999	highly similar to peptide chain release factor 2	3.7.5
lmo0067_74239_75228	lmo0067	74239	75228	-10.3844	similar to dinitrogenase reductase ADP-ribosylation system	3.8
lmo0938_973758_974216	lmo0938	973758	974216	-14.0153	similar to protein-tyrosine-phosphatase	3.8
prmA_1503020_1503964	prmA	1503020	1503964	-3.66608	ribosomal protein L11 methyltransferase	3.8
dnaK_1505312_1507153	dnaK	1505312	1507153	-3.29359	class I heat-shock protein (molecular chaperone) DnaK	3.9
groEL_2147684_2149312	groEL	2147684	2149312	-8.61281	class I heat-shock protein (chaperonin) GroEL	3.9
groES_2149348_2149632	groES	2149348	2149632	-16.7676	class I heat-shock protein (chaperonin) GroES	3.9
clpB_2294555_2297155	clpB	2294555	2297155	-10.9541	similar to endopeptidase Clp ATP-binding chain B (ClpB)	4.1
clpC_250592_253054	clpC	250592	253054	-4.26956	endopeptidase Clp ATP-binding chain C	4.1
clpE_1026871_1029045	clpE	1026871	1029045	-5.57044	ATP-dependent protease	4.1
ctc_215721_216344	ctc	215721	216344	-3.99082	similar to B. subtilis general stress protein	4.1
dnaJ_1504037_1505170	dnaJ	1504037	1505170	-3.0434	heat shock protein DnaJ	4.1
fri_979059_979529	fri	979059	979529	-22.6823	non-heme iron-binding ferritin	4.1
lmo0609_649520_649819	lmo0609	649520	649819	-48.9672	similar to E. coli phage shock protein E	4.1
lmo0942_977051_978856	lmo0942	977051	978856	-9.1163	similar to heat shock protein HtpG	4.1
lmo1138_1172076_1172648	lmo1138	1172076	1172648	-3.4791	similar to ATP-dependent Clp protease proteolytic component	4.1
lmo2369_2446240_2446593	lmo2369	2446240	2446593	-2.95191	similar to B. subtilis general stress protein 13 containing a ribosomal S1 protein domain	4.1
lmo2382_2459343_2459822	lmo2382	2459343	2459822	-3.01298	similar to proteins involved in resistance to cholate and to NA(+) and in pH homeostasis	4.1
lmo2383_2459819_2460106	lmo2383	2459819	2460106	-3.32774	similar to proteins involved in resistance to cholate and to NA(+) and in pH homeostasis	4.1
lmo2384_2460090_2460683	lmo2384	2460090	2460683	-3.47359	similar to proteins involved in resistance to cholate and to NA(+) and in pH homeostasis	4.1
ltrA_412849_413964	ltrA	412849	413964	-7.60885	low temperature requirement protein A	4.1
mscL_2145127_2145513	mscL	2145127	2145513	-13.2508	large-conductance mechanosensitive channel protein	4.1
kat_2871318_2872784	kat	2871318	2872784	-3.311	catalase	4.2
lmo0253_267909_268949	lmo0253	267909	268949	-40.2954	similar to penicillinase antirepressor	4.2
lmo0493_528563_530323	lmo0493	528563	530323	-5.98503	similar to acylase	4.2
lmo0752_778654_779490	lmo0752	778654	779490	-19.9799	weakly similar to a putative haloacetate dehalogenase	4.2
lmo0754_780377_780988	lmo0754	780377	780988	-4.17373	weakly similar to a bile acid 7-alpha dehydratase	4.2
lmo1102_1137533_1137868	lmo1102	1137533	1137868	-68.8641	similar to cadmium efflux system accessory proteins	4.2
lmo1297_1325010_1326236	lmo1297	1325010	1326236	-5.87593	similar to aluminum resistance protein and to B. subtilis YnbB protein (hypothetical)	4.2
lmo2067_2146449_2147426	lmo2067	2146449	2147426	-5.85264	similar to conjugated bile acid hydrolase	4.2
lmo2230_2320416_2320841	lmo2230	2320416	2320841	-3.755	similar to arsenate reductase	4.2
tpx_1625505_1626002	tpx	1625505	1626002	-21.0931	Probable thiol peroxidase	4.2
int_2401008_2402366	int	2401008	2402366	-7.07584	putative integrase [Bacteriophage A118]	4.3
lmo0113_120654_121106	lmo0113	120654	121106	-9.78763	similar to protein gp35 from Bacteriophage A118	4.3
lmo0121_124495_126363	lmo0121	124495	126363	-4.00616	similar to bacteriophage minor tail proteins	4.3
lmo0122_126360_127178	lmo0122	126360	127178	-7.17067	similar to phage proteins	4.3
lmo2273_2361897_2362274	lmo2273	2361897	2362274	-76.0324	protein gp30 [Bacteriophage A118]	4.3
lmo2274_2362306_2362656	lmo2274	2362306	2362656	-64.2658	protein gp29 [Bacteriophage A118]	4.3
lmo2275_2362661_2363110	lmo2275	2362661	2363110	-59.7556	Portein gp28 [Bacteriophage A118]	4.3
lmo2276_2363135_2363632	lmo2276	2363135	2363632	-61.2825	similar to an unknown bacteriophage protein	4.3
lmo2280_2365893_2366258	lmo2280	2365893	2366258	-4.90132	protein gp23 [Bacteriophage A118]	4.3
lmo2282_2366451_2366768	lmo2282	2366451	2366768	-6.93771	protein gp21 [Bacteriophage A118]	4.3
lmo2283_2366780_2367853	lmo2283	2366780	2367853	-12.6174	protein gp20 [Bacteriophage A118]	4.3
lmo2284_2367853_2368881	lmo2284	2367853	2368881	-12.9161	Protein gp19 [Bacteriophage A118]	4.3
lmo2285_2368882_2369907	lmo2285	2368882	2369907	-13.6701	Protein gp18 [Bacteriophage A118]	4.3
lmo2286_2369916_2370734	lmo2286	2369916	2370734	-12.0668	Protein gp17 [Bacteriophage A118]	4.3
lmo2287_2370736_2376099	lmo2287	2370736	2376099	-32.9428	putative tape-measure [Bacteriophage A118]	4.3
lmo2288_2376110_2376715	lmo2288	2376110	2376715	-10.9283	Protein gp15 [Bacteriophage A118]	4.3
lmo2289_2376721_2377143	lmo2289	2376721	2377143	-8.45079	Protein gp14 [Bacteriophage A118]	4.3
lmo2290_2377198_2377530	lmo2290	2377198	2377530	-11.315	Portein gp13 [Bacteriophage A118]	4.3
lmo2291_2377460_2377894	lmo2291	2377460	2377894	-14.4531	major tail shaft protein [Bacteriophage A118]	4.3
lmo2292_2377897_2378304	lmo2292	2377897	2378304	-13.6011	Portein gp11 [Bacteriophage A118]	4.3
lmo2293_2378304_2378642	lmo2293	2378304	2378642	-14.965	Protein gp10 [Bacteriophage A118]	4.3
lmo2294_2378642_2379004	lmo2294	2378642	2379004	-11.0324	Protein gp9 [Bacteriophage A118]	4.3
lmo2295_2379004_2379399	lmo2295	2379004	2379399	-11.1202	Protein gp8 [Bacteriophage A118]	4.3
lmo2296_2379418_2380419	lmo2296	2379418	2380419	-18.7	similar to coat protein [Bacteriophage SPP1]	4.3
lmo2297_2380419_2381009	lmo2297	2380419	2381009	-12.9336	putative scaffolding protein [Bacteriophage A118]	4.3
lmo2298_2381088_2382227	lmo2298	2381088	2382227	-13.235	Protein gp4 [Bacteriophage A118]	4.3
lmo2299_2382228_2383988	lmo2299	2382228	2383988	-17.8871	putative portal protein [Bacteriophage A118]	4.3
lmo2300_2384001_2385332	lmo2300	2384001	2385332	-10.4169	putative terminase large subunit from Bacteriophage A118	4.3
lmo2301_2385301_2386095	lmo2301	2385301	2386095	-8.91002	similar to putative terminase small subunit from Bacteriophage A118	4.3
lmo2303_2387046_2387480	lmo2303	2387046	2387480	-6.03537	Protein gp66 [Bacteriophage A118]	4.3
lmo2319_2394317_2394793	lmo2319	2394317	2394793	-4.99555	similar to bacteriophage proteins	4.3
lmo2326_2397493_2397774	lmo2326	2397493	2397774	-7.16713	similar to protein gp41 [Bacteriophage A118]	4.3
lmo2330_2399542_2400243	lmo2330	2399542	2400243	-16.1133	similar to protein gp33 [Bacteriophage A118]	4.3
lmo2331_2400264_2400944	lmo2331	2400264	2400944	-18.6761	weakly similar to gp32_Bacteriophage A118 protein	4.3
lmo0172_172072_172458	lmo0172	172072	172458	-5.40328	similar to transposase C-terminal part	4.4
lmo0173_172410_172931	lmo0173	172410	172931	-7.68069	similar to transposase (N-terminal part)	4.4
lmo0660_700537_700821	lmo0660	700537	700821	-16.86	similar to transposases	4.4
lmo1097_1131558_1132760	lmo1097	1131558	1132760	-67.436	similar to integrases	4.4
lmo1112_1147603_1149003	lmo1112	1147603	1149003	-5.26901	highly similar to TN916 ORF21	4.4
lmo1113_1149011_1149385	lmo1113	1149011	1149385	-5.26941	highly similar to TN916 ORF22	4.4
lmaA_123200_123712	lmaA	123200	123712	-5.2573	antigen A	4.5
lmaC_122104_122520	lmaC	122104	122520	-7.50938	similar to Antigen C	4.5
lmaD_121664_122092	lmaD	121664	122092	-8.3516	similar to Antigen D	4.5
lmo0028_31088_31963	lmo0028	31088	31963	-6.36057	similar to E. coli microcin C7 self-immunity protein (MccF)	4.5
lmo0066_72408_74222	lmo0066	72408	74222	-9.57072	similar to toxin components	4.5
lmo0189_193593_193850	lmo0189	193593	193850	-14.7209	highly similar to B. subtilis Veg protein	4.5
lmo0073_78090_78374	lmo0073	78090	78374	-8.41688	hypothetical protein lmo0073	5.1
lmo0095_103204_103836	lmo0095	103204	103836	-44.7235	hypothetical protein lmo0095	5.1
lmo0156_152648_153328	lmo0156	152648	153328	-5.08409	hypothetical protein lmo0156	5.1
lmo0281_304942_305613	lmo0281	304942	305613	-6.68394	hypothetical protein lmo0281	5.1
lmo0472_509400_510287	lmo0472	509400	510287	-52.0805	hypothetical protein lmo0472	5.1
lmo0473_510190_511212	lmo0473	510190	511212	-29.6068	pseudogene	5.1
lmo0475_511966_512208	lmo0475	511966	512208	-15.8749	hypothetical protein lmo0475	5.1
lmo0623_660692_660958	lmo0623	660692	660958	-3.85298	hypothetical protein lmo0623	5.1
lmo0804_833117_833587	lmo0804	833117	833587	-39.3904	hypothetical protein lmo0804	5.1
lmo0805_833615_834076	lmo0805	833615	834076	-39.5532	hypothetical protein lmo0805	5.1
lmo1122_1158425_1158844	lmo1122	1158425	1158844	-6.08622	hypothetical protein lmo1122	5.1
lmo1123_1158930_1159403	lmo1123	1158930	1159403	-6.30276	hypothetical protein lmo1123	5.1
lmo1124_1159393_1159830	lmo1124	1159393	1159830	-5.32835	hypothetical protein lmo1124	5.1
lmo2131_2216054_2216743	lmo2131	2216054	2216743	-6.50713	hypothetical protein lmo2131	5.1
lmo2132_2217222_2217953	lmo2132	2217222	2217953	-3.38191	hypothetical protein lmo2132	5.1
lmo2156_2239672_2240013	lmo2156	2239672	2240013	-42.2581	hypothetical protein lmo2156	5.1
lmo2166_2248946_2249617	lmo2166	2248946	2249617	-3.84364	hypothetical protein lmo2166	5.1
lmo2187_2274961_2275221	lmo2187	2274961	2275221	-30.9058	hypothetical protein lmo2187	5.1
lmo2409_2480531_2480944	lmo2409	2480531	2480944	-22.5569	hypothetical protein lmo2409	5.1
hslO_229840_230724	hslO	229840	230724	-6.04584	33 kDa chaperonin	5.2
lmo0004_4644_4865	lmo0004	4644	4865	-3.13166	similar to B. subtilis YaaA protein	5.2
lmo0029_32197_32535	lmo0029	32197	32535	-6.33823	hypothetical protein lmo0029	5.2
lmo0047_50907_51518	lmo0047	50907	51518	-13.5496	hypothetical protein lmo0047	5.2
lmo0056_60506_60799	lmo0056	60506	60799	-2.98145	similar to a small heat shock protein of Clostridium acetobutylicum	5.2
lmo0061_66160_70656	lmo0061	66160	70656	-5.00335	highly similar to B. subtilis YukA protein	5.2
lmo0079_82959_84437	lmo0079	82959	84437	-15.7196	hypothetical protein lmo0079	5.2
lmo0111_119063_119770	lmo0111	119063	119770	-3.16661	hypothetical protein lmo0111	5.2
lmo0131_133961_134710	lmo0131	133961	134710	-7.9494	conserved hypothetical protein	5.2
lmo0133_136469_136702	lmo0133	136469	136702	-10.8007	similar to E. coli YjdI protein	5.2
lmo0134_136714_136992	lmo0134	136714	136992	-18.9766	similar to E. coli YjdJ protein	5.2
lmo0158_155993_156805	lmo0158	155993	156805	-3.53652	conserved hypothetical protein	5.2
lmo0161_161420_162250	lmo0161	161420	162250	-3.40405	hypothetical protein lmo0161	5.2
lmo0167_165761_166642	lmo0167	165761	166642	-3.82079	conserved hypothetical protein	5.2
lmo0170_168005_169270	lmo0170	168005	169270	-4.82994	hypothetical protein lmo0170	5.2
lmo0208_213336_213668	lmo0208	213336	213668	-3.85223	conserved hypothetical protein	5.2
lmo0215_221370_222959	lmo0215	221370	222959	-3.02908	conserved membrane-spanning protein	5.2
lmo0216_222983_223261	lmo0216	222983	223261	-6.88865	highly similar to B. subtilis YabO protein	5.2
lmo0221_229045_229824	lmo0221	229045	229824	-3.20869	conserved hypothetical protein	5.2
lmo0227_234414_235409	lmo0227	234414	235409	-4.20814	conserved hypothetical protein	5.2
lmo0260_280410_280955	lmo0260	280410	280955	-3.31621	similar to unknown proteins	5.2
lmo0267_289562_290521	lmo0267	289562	290521	-12.6224	similar to other proteins	5.2
lmo0304_328701_329966	lmo0304	328701	329966	-6.09005	hypothetical protein lmo0304	5.2
lmo0309_333534_335195	lmo0309	333534	335195	-8.10293	similar to unknown protein	5.2
lmo0312_337161_338363	lmo0312	337161	338363	-9.5769	similar to unknown proteins	5.2
lmo0313_338341_339087	lmo0313	338341	339087	-9.52132	conserved hypothetical protein	5.2
lmo0341_370732_371064	lmo0341	370732	371064	-59.3262	hypothetical protein lmo0341	5.2
lmo0353_379794_380207	lmo0353	379794	380207	-5.09499	similar to unknown proteins	5.2
lmo0361_388807_389541	lmo0361	388807	389541	-5.72123	similar to conserved hypothetical integral membrane protein	5.2
lmo0420_440758_441570	lmo0420	440758	441570	-5.58976	conserved hypothetical protein	5.2
lmo0436_465934_466419	lmo0436	465934	466419	-19.5172	similar to unknown proteins	5.2
lmo0444_473936_476716	lmo0444	473936	476716	-18.448	conserved hypothetical protein	5.2
lmo0450_483934_484599	lmo0450	483934	484599	-5.29047	similar to unknown proteins	5.2
lmo0454_488802_489749	lmo0454	488802	489749	-2.9668	conserved hypothetical protein similar to B. subtilis YeaC	5.2
lmo0471_507723_508733	lmo0471	507723	508733	-461.996	hypothetical protein lmo0471	5.2
lmo0477_514004_514381	lmo0477	514004	514381	-21.6369	putative secreted protein	5.2
lmo0478_514681_515058	lmo0478	514681	515058	-16.2983	putative secreted protein	5.2
lmo0483_519789_520268	lmo0483	519789	520268	-4.93335	hypothetical protein lmo0483	5.2
lmo0496_532328_532552	lmo0496	532328	532552	-9.02459	similar to B. subtilis YnzC protein	5.2
lmo0515_549438_549869	lmo0515	549438	549869	-5.16963	conserved hypothetical protein	5.2
lmo0518_552563_552931	lmo0518	552563	552931	-5.44599	similar to unknown protein	5.2
lmo0525_560443_561774	lmo0525	560443	561774	-7.95959	hypothetical protein lmo0525	5.2
lmo0553_591412_592047	lmo0553	591412	592047	-10.2539	hypothetical protein lmo0553	5.2
lmo0559_598020_598925	lmo0559	598020	598925	-17.5919	putative membrane protein	5.2
lmo0573_609629_610924	lmo0573	609629	610924	-3.17959	conserved hypothetical protein	5.2
lmo0577_615353_615811	lmo0577	615353	615811	-14.4924	hypothetical protein lmo0577	5.2
lmo0584_623251_624423	lmo0584	623251	624423	-5.2664	conserved hypothetical membrane protein	5.2
lmo0589_630629_631042	lmo0589	630629	631042	-5.6009	hypothetical protein lmo0589	5.2
lmo0591_632811_633581	lmo0591	632811	633581	-12.5791	similar to unknown membrane proteins	5.2
lmo0624_660996_661439	lmo0624	660996	661439	-45.7371	similar to unknown proteins	5.2
lmo0642_683519_684247	lmo0642	683519	684247	-4.97448	hypothetical protein lmo0642	5.2
lmo0652_694973_695509	lmo0652	694973	695509	-12.8588	similar to unknown proteins	5.2
lmo0653_695496_696416	lmo0653	695496	696416	-5.41631	hypothetical protein lmo0653	5.2
lmo0658_698785_699420	lmo0658	698785	699420	-8.19854	conserved hypothetical protein	5.2
lmo0719_749985_750311	lmo0719	749985	750311	-10.3842	similar to unknown protein	5.2
lmo0720_750311_750634	lmo0720	750311	750634	-7.28701	hypothetical protein lmo0720	5.2
lmo0737_766810_767742	lmo0737	766810	767742	-5.89898	hypothetical protein lmo0737	5.2
lmo0758_783901_784788	lmo0758	783901	784788	-13.6344	hypothetical protein lmo0758	5.2
lmo0759_784788_785747	lmo0759	784788	785747	-3.84674	hypothetical protein lmo0759	5.2
lmo0760_785754_786362	lmo0760	785754	786362	-4.65777	hypothetical protein lmo0760	5.2
lmo0789_817914_818762	lmo0789	817914	818762	-4.79138	similar to conserved hypothetical proteins	5.2
lmo0799_826752_827513	lmo0799	826752	827513	-5.15998	hypothetical protein lmo0799	5.2
lmo0800_827666_828016	lmo0800	827666	828016	-12.2665	similar to B. subtilis YqkB protein	5.2
lmo0812_839520_840062	lmo0812	839520	840062	-3.80072	hypothetical protein lmo0812	5.2
lmo0840_871940_872410	lmo0840	871940	872410	-9.21377	hypothetical protein lmo0840	5.2
lmo0871_910517_910870	lmo0871	910517	910870	-4.71405	similar to B. subtilis YtcD protein	5.2
lmo0903_940316_940696	lmo0903	940316	940696	-7.38927	conserved hypothetical protein	5.2
lmo0910_945915_947018	lmo0910	945915	947018	-4.83582	hypothetical protein lmo0910	5.2
lmo0911_947101_947604	lmo0911	947101	947604	-108.004	hypothetical protein lmo0911	5.2
lmo0930_967029_967760	lmo0930	967029	967760	-4.15479	conserved hypothetical protein, similar to B. subtilis YhfI protein	5.2
lmo0932_968819_969424	lmo0932	968819	969424	-34.3054	conserved hypothetical protein	5.2
lmo0940_975071_976033	lmo0940	975071	976033	-14.2159	hypothetical protein lmo0940	5.2
lmo0941_976065_977039	lmo0941	976065	977039	-14.5779	hypothetical protein lmo0941	5.2
lmo0964_996739_997557	lmo0964	996739	997557	-3.2604	similar to B. subtilis YjbH protein	5.2
lmo0994_1024761_1025129	lmo0994	1024761	1025129	-3.84164	hypothetical protein lmo0994	5.2
lmo0995_1025159_1026190	lmo0995	1025159	1026190	-14.2952	similar to B. subtilis YkrP protein	5.2
lmo1069_1096874_1097116	lmo1069	1096874	1097116	-6.52548	similar to B. subtilis YlaI protein	5.2
lmo1079_1110769_1113627	lmo1079	1110769	1113627	-22.9843	similar to B. subtilis YfhO protein	5.2
lmo1094_1129043_1129351	lmo1094	1129043	1129351	-8.91829	hypothetical protein lmo1094	5.2
lmo1125_1160220_1160753	lmo1125	1160220	1160753	-5.7449	hypothetical protein lmo1125	5.2
lmo1220_1240358_1240681	lmo1220	1240358	1240681	-2.97208	similar to unknown protein	5.2
lmo1242_1268515_1269108	lmo1242	1268515	1269108	-2.96988	similar to B. subtilis YdeI protein	5.2
lmo1252_1275845_1276693	lmo1252	1275845	1276693	-6.49755	similar to B. subtilis YxkD protein	5.2
lmo1258_1282473_1283393	lmo1258	1282473	1283393	-15.7519	hypothetical protein lmo1258	5.2
lmo1296_1323794_1325017	lmo1296	1323794	1325017	-5.45222	conserved hypothetical protein similar to B. subtilis YnbA protein	5.2
lmo1301_1329696_1330217	lmo1301	1329696	1330217	-185.665	conserved hypothetical protein	5.2
lmo1303_1331018_1331347	lmo1303	1331018	1331347	-16.4221	similar to B. subtilis YneA protein	5.2
lmo1304_1331439_1331666	lmo1304	1331439	1331666	-5.13763	similar to B. subtilis YnzC protein	5.2
lmo1333_1362765_1363244	lmo1333	1362765	1363244	-3.05792	similar to B. subtilis YqzC protein	5.2
lmo1381_1405945_1406226	lmo1381	1405945	1406226	-3.26223	hypothetical protein lmo1381	5.2
lmo1408_1438724_1439254	lmo1408	1438724	1439254	-3.72412	similar to unknown proteins	5.2
lmo1411_1441313_1441540	lmo1411	1441313	1441540	-6.11968	hypothetical protein lmo1411	5.2
lmo1416_1446383_1446982	lmo1416	1446383	1446982	-9.91142	hypothetical protein lmo1416	5.2
lmo1457_1490229_1491053	lmo1457	1490229	1491053	-6.06053	similar to unknown protein	5.2
lmo1468_1501415_1501861	lmo1468	1501415	1501861	-3.24879	similar to unknown proteins	5.2
lmo1485_1518950_1519681	lmo1485	1518950	1519681	-4.97998	similar to unknown proteins	5.2
lmo1535_1570154_1570879	lmo1535	1570154	1570879	-3.78376	similar to unknown proteins	5.2
lmo1602_1645958_1646413	lmo1602	1645958	1646413	-3.31408	similar to unknown proteins	5.2
lmo1608_1653433_1654233	lmo1608	1653433	1654233	-5.53814	similar to unknown proteins	5.2
lmo1613_1656521_1656769	lmo1613	1656521	1656769	-4.43056	similar to unknown proteins	5.2
lmo1622_1664575_1665405	lmo1622	1664575	1665405	-3.37431	similar to unknown proteins	5.2
lmo1635_1680132_1680560	lmo1635	1680132	1680560	-7.59781	similar to unknown proteins	5.2
lmo1638_1682664_1683638	lmo1638	1682664	1683638	-4.96735	similar to unknown proteins	5.2
lmo1670_1724196_1724462	lmo1670	1724196	1724462	-12.334	similar to conserved hypothetical proteins	5.2
lmo1776_1848166_1848690	lmo1776	1848166	1848690	-22.3208	similar to unknown protein	5.2
lmo1777_1854077_1854682	lmo1777	1854077	1854682	-5.14675	similar to unknown protein	5.2
lmo1795_1866336_1867070	lmo1795	1866336	1867070	-5.33493	similar to unknown proteins	5.2
lmo1802_1875129_1875461	lmo1802	1875129	1875461	-3.01023	similar to unknown proteins	5.2
lmo1846_1922439_1923809	lmo1846	1922439	1923809	-10.5631	similar to conserved hypothetical proteins	5.2
lmo1909_1981774_1982640	lmo1909	1981774	1982640	-5.85879	similar to unknown proteins	5.2
lmo1911_1984056_1985192	lmo1911	1984056	1985192	-5.81952	similar to unknown proteins (hypothetical sensory transduction histidine kinase)	5.2
lmo1945_2019686_2020297	lmo1945	2019686	2020297	-21.4291	similar to unknown protein	5.2
lmo1963_2037141_2037956	lmo1963	2037141	2037956	-9.53259	similar to unknown proteins	5.2
lmo1965_2039441_2039998	lmo1965	2039441	2039998	-7.16609	similar to unknown proteins	5.2
lmo2013_2087489_2088793	lmo2013	2087489	2088793	-5.4307	similar to unknown proteins	5.2
lmo2028_2110009_2110785	lmo2028	2110009	2110785	-5.86742	similar to unknown proteins	5.2
lmo2043_2125699_2126946	lmo2043	2125699	2126946	-5.37116	similar to integral membrane proteins	5.2
lmo2054_2136893_2137174	lmo2054	2136893	2137174	-6.01525	similar to unknown proteins	5.2
lmo2055_2137205_2137654	lmo2055	2137205	2137654	-7.66091	similar to unknown proteins	5.2
lmo2087_2166012_2167343	lmo2087	2166012	2167343	-7.34833	similar to unknown proteins	5.2
lmo2113_2192693_2193448	lmo2113	2192693	2193448	-5.88739	similar to unknown proteins	5.2
lmo2149_2233841_2234158	lmo2149	2233841	2234158	-5.57247	similar to unknown proteins	5.2
lmo2158_2242097_2242282	lmo2158	2242097	2242282	-7.05705	similar to B. subtilis YwmG protein	5.2
lmo2167_2249683_2250300	lmo2167	2249683	2250300	-3.11978	similar to unknown proteins	5.2
lmo2174_2256507_2257580	lmo2174	2256507	2257580	-6.92667	similar to unknown proteins	5.2
lmo2177_2259366_2259713	lmo2177	2259366	2259713	-86.9224	similar to unknown protein	5.2
lmo2199_2288571_2288987	lmo2199	2288571	2288987	-5.66493	similar to unknown protein	5.2
lmo2204_2293497_2293685	lmo2204	2293497	2293685	-4.20188	similar to unknown protein	5.2
lmo2208_2298093_2298863	lmo2208	2298093	2298863	-4.80973	similar to unknown protein	5.2
lmo2209_2298927_2299712	lmo2209	2298927	2299712	-5.06842	hypothetical protein lmo2209	5.2
lmo2213_2302518_2303021	lmo2213	2302518	2303021	-12.2859	similar to unknown protein	5.2
lmo2218_2306177_2306716	lmo2218	2306177	2306716	-5.92522	hypothetical protein lmo2218	5.2
lmo2220_2307755_2308696	lmo2220	2307755	2308696	-5.74445	similar to S. aureus Cbf1 protein	5.2
lmo2221_2308741_2311464	lmo2221	2308741	2311464	-21.1111	similar to unknown proteins	5.2
lmo2222_2311461_2312696	lmo2222	2311461	2312696	-25.0942	similar to unknown proteins	5.2
lmo2224_2313274_2314407	lmo2224	2313274	2314407	-4.22535	similar to unknown proteins	5.2
lmo2226_2315948_2316742	lmo2226	2315948	2316742	-4.76569	similar to unknown proteins	5.2
lmo2228_2317644_2317841	lmo2228	2317644	2317841	-7.26744	similar to unknown protein	5.2
lmo2254_2343858_2345150	lmo2254	2343858	2345150	-10.8002	similar to unknown proteins	5.2
lmo2256_2345567_2346088	lmo2256	2345567	2346088	-3.52488	similar to unknown proteins	5.2
lmo2260_2347276_2348151	lmo2260	2347276	2348151	-4.3754	similar to unknown proteins	5.2
lmo2263_2349475_2350320	lmo2263	2349475	2350320	-22.4736	similar to unkown proteins	5.2
lmo2264_2350398_2351300	lmo2264	2350398	2351300	-13.7855	similar to unknown proteins	5.2
lmo2265_2351384_2351746	lmo2265	2351384	2351746	-3.22744	similar to unknown proteins	5.2
lmo2266_2351767_2352615	lmo2266	2351767	2352615	-31.7392	similar to unknown proteins	5.2
lmo2272_2361582_2361791	lmo2272	2361582	2361791	-26.4523	hypothetical protein lmo2272	5.2
lmo2357_2425723_2426253	lmo2357	2425723	2426253	-5.61453	similar to unknown protein	5.2
lmo2359_2427045_2427890	lmo2359	2427045	2427890	-16.5548	conserved hypothetical protein	5.2
lmo2386_2461219_2461692	lmo2386	2461219	2461692	-8.47138	similar to B. subtilis YuiD protein	5.2
lmo2387_2461803_2463029	lmo2387	2461803	2463029	-3.90001	conserved hypothetical protein	5.2
lmo2388_2463066_2463884	lmo2388	2463066	2463884	-3.46678	similar to B. subtilis YwqG protein	5.2
lmo2391_2466713_2467342	lmo2391	2466713	2467342	-20.8719	conserved hypothetical protein similar to B. subtilis YhfK protein	5.2
lmo2392_2467388_2467621	lmo2392	2467388	2467621	-6.91787	similar to B. subtilis YuzB protein	5.2
lmo2393_2467643_2467969	lmo2393	2467643	2467969	-5.24085	similar to B. subtilis YuzD protein	5.2
lmo2403_2475860_2477251	lmo2403	2475860	2477251	-4.99044	similar to B. subtilis YunD protein	5.2
lmo2410_2481023_2481574	lmo2410	2481023	2481574	-29.4315	hypothetical protein lmo2410	5.2
lmo2423_2493454_2494329	lmo2423	2493454	2494329	-4.89385	conserved hypothetical protein	5.2
lmo2426_2495309_2495662	lmo2426	2495309	2495662	-3.62047	conserved hypothetical proteins	5.2
lmo2439_2506494_2506835	lmo2439	2506494	2506835	-13.0202	hypothetical protein lmo2439	5.2
lmo2440_2506867_2507250	lmo2440	2506867	2507250	-6.09898	hypothetical protein lmo2440	5.2
lmo2485_2559617_2559817	lmo2485	2559617	2559817	-3.58057	similar to B. subtilis yvlC protein	5.2
lmo2490_2567696_2567935	lmo2490	2567696	2567935	-3.87556	similar to B. subtilis CsbA protein	5.2
lmo2508_2585245_2586108	lmo2508	2585245	2586108	-4.7341	similar to conserved hypothetical proteins	5.2
lmo2511_2590044_2590607	lmo2511	2590044	2590607	-21.1009	similar to conserved hypothetical proteins like to B. subtilis YvyD protein	5.2
lmo2527_2605337_2605573	lmo2527	2605337	2605573	-4.68747	similar to B. subtilis YwzB protein	5.2
lmo2553_2629208_2630278	lmo2553	2629208	2630278	-2.99934	conserved hypothetical protein	5.2
lmo2557_2633930_2634850	lmo2557	2633930	2634850	-3.93217	conserved hypothetical protein	5.2
lmo2579_2659852_2660145	lmo2579	2659852	2660145	-3.46583	conserved hypothetical protein	5.2
lmo2581_2661076_2662164	lmo2581	2661076	2662164	-7.43082	conserved hypothetical protein	5.2
lmo2602_2688661_2689323	lmo2602	2688661	2689323	-9.43273	conserved hypothetical protein	5.2
lmo2603_2689442_2690332	lmo2603	2689442	2690332	-33.0248	hypothetical protein lmo2603	5.2
lmo2604_2690371_2691465	lmo2604	2690371	2691465	-7.60429	hypothetical protein lmo2604	5.2
lmo2634_2706415_2707215	lmo2634	2706415	2707215	-3.11971	similar to B. subtilis YbaF protein	5.2
lmo2643_2716408_2717394	lmo2643	2716408	2717394	-3.59941	hypothetical protein lmo2643	5.2
lmo2644_2717422_2718234	lmo2644	2717422	2718234	-26.9497	hypothetical protein lmo2644	5.2
lmo2669_2743326_2744138	lmo2669	2743326	2744138	-5.58107	hypothetical protein lmo2669	5.2
lmo2670_2744212_2744574	lmo2670	2744212	2744574	-3.45609	conserved hypothetical protein	5.2
lmo2673_2745907_2746377	lmo2673	2745907	2746377	-5.7971	conserved hypothetical protein	5.2
lmo2692_2768944_2769273	lmo2692	2768944	2769273	-3.84217	hypothetical protein lmo2692	5.2
lmo2701_2776532_2776777	lmo2701	2776532	2776777	-9.35831	similar to B. subtilis YaaL protein	5.2
lmo2703_2777497_2777814	lmo2703	2777497	2777814	-5.42002	highly similar to B. subtilis YaaK protein	5.2
lmo2719_2794755_2795225	lmo2719	2794755	2795225	-3.34991	conserved hypothetical proteins	5.2
lmo2724_2799108_2799551	lmo2724	2799108	2799551	-4.87317	similar to unknown proteins	5.2
lmo2727_2801577_2802458	lmo2727	2801577	2802458	-3.36092	similar to unknown proteins	5.2
lmo2742_2817688_2818035	lmo2742	2817688	2818035	-5.04867	hypothetical protein lmo2742	5.2
lmo2748_2823530_2823949	lmo2748	2823530	2823949	-14.8199	similar to B. subtilis stress protein YdaG	5.2
lmo2759_2839698_2840228	lmo2759	2839698	2840228	-4.08943	similar to unknown protein	5.2
trmB_1657815_1658459	trmB	1657815	1658459	-3.22205	tRNA (guanine-N(7)-)-methyltransferase	5.2
lmo0070_76262_76984	lmo0070	76262	76984	-5.19157	hypothetical protein lmo0070	6.0
lmo0080_84451_84849	lmo0080	84451	84849	-11.5425	hypothetical protein lmo0080	6.0
lmo0081_85025_85627	lmo0081	85025	85627	-24.4167	hypothetical protein lmo0081	6.0
lmo0082_85902_86228	lmo0082	85902	86228	-22.0118	hypothetical protein lmo0082	6.0
lmo0104_109349_109720	lmo0104	109349	109720	-5.62712	hypothetical protein lmo0104	6.0
lmo0125_128628_129203	lmo0125	128628	129203	-5.39537	hypothetical protein lmo0125	6.0
lmo0126_129218_129697	lmo0126	129218	129697	-6.75336	hypothetical protein lmo0126	6.0
lmo0150_147399_147764	lmo0150	147399	147764	-16.5856	hypothetical protein lmo0150	6.0
lmo0151_147884_148291	lmo0151	147884	148291	-21.4175	hypothetical protein lmo0151	6.0
lmo0209_213735_214409	lmo0209	213735	214409	-4.83088	hypothetical protein lmo0209	6.0
lmo0212_216434_217018	lmo0212	216434	217018	-5.41096	hypothetical protein lmo0212	6.0
lmo0247_264432_264902	lmo0247	264432	264902	-6.06873	hypothetical protein lmo0247	6.0
lmo0270_293212_293841	lmo0270	293212	293841	-15.0683	hypothetical protein lmo0270	6.0
lmo0296_321490_322128	lmo0296	321490	322128	-14.214	hypothetical protein lmo0296	6.0
lmo0306_331063_331446	lmo0306	331063	331446	-7.94093	hypothetical protein lmo0306	6.0
lmo0307_331543_332688	lmo0307	331543	332688	-10.5516	hypothetical protein lmo0307	6.0
lmo0311_336541_337161	lmo0311	336541	337161	-5.66996	hypothetical protein lmo0311	6.0
lmo0332_360172_360507	lmo0332	360172	360507	-23.6329	hypothetical protein lmo0332	6.0
lmo0340_370416_370634	lmo0340	370416	370634	-10.4759	hypothetical protein lmo0340	6.0
lmo0368_395602_396111	lmo0368	395602	396111	-3.64984	similar to different proteins	6.0
lmo0375_401386_401580	lmo0375	401386	401580	-14.5757	hypothetical protein lmo0375	6.0
lmo0378_403279_403725	lmo0378	403279	403725	-8.34914	hypothetical protein lmo0378	6.0
lmo0380_404365_404994	lmo0380	404365	404994	-6.20674	hypothetical protein lmo0380	6.0
lmo0381_405221_405607	lmo0381	405221	405607	-5.01342	hypothetical protein lmo0381	6.0
lmo0412_434945_435817	lmo0412	434945	435817	-6.19682	hypothetical protein lmo0412	6.0
lmo0440_469575_470078	lmo0440	469575	470078	-14.0594	hypothetical protein lmo0440	6.0
lmo0451_484620_485375	lmo0451	484620	485375	-3.223	hypothetical protein lmo0451	6.0
lmo0474_511215_511562	lmo0474	511215	511562	-17.225	hypothetical protein lmo0474	6.0
lmo0510_544923_545501	lmo0510	544923	545501	-4.05337	hypothetical protein lmo0510	6.0
lmo0512_546314_546673	lmo0512	546314	546673	-4.72387	hypothetical protein lmo0512	6.0
lmo0592_633709_634251	lmo0592	633709	634251	-4.3739	hypothetical protein lmo0592	6.0
lmo0603_642962_643348	lmo0603	642962	643348	-9.02909	hypothetical protein lmo0603	6.0
lmo0615_654608_654850	lmo0615	654608	654850	-7.04871	hypothetical protein lmo0615	6.0
lmo0620_659083_659475	lmo0620	659083	659475	-4.03481	hypothetical protein lmo0620	6.0
lmo0625_661470_662171	lmo0625	661470	662171	-6.7927	hypothetical protein lmo0625	6.0
lmo0647_689541_689825	lmo0647	689541	689825	-8.67813	hypothetical protein lmo0647	6.0
lmo0654_696606_696815	lmo0654	696606	696815	-4.16721	hypothetical protein lmo0654	6.0
lmo0671_707612_708220	lmo0671	707612	708220	-4.49073	hypothetical protein lmo0671	6.0
lmo0729_759479_759958	lmo0729	759479	759958	-8.44239	hypothetical protein lmo0729	6.0
lmo0730_759972_760310	lmo0730	759972	760310	-8.16577	hypothetical protein lmo0730	6.0
lmo0748_777209_777496	lmo0748	777209	777496	-36.1559	hypothetical protein lmo0748	6.0
lmo0750_777692_778207	lmo0750	777692	778207	-45.0136	hypothetical protein lmo0750	6.0
lmo0751_778262_778558	lmo0751	778262	778558	-23.2837	hypothetical protein lmo0751	6.0
lmo0797_824423_824884	lmo0797	824423	824884	-7.80407	hypothetical protein lmo0797	6.0
lmo0850_890069_890215	lmo0850	890069	890215	-3.44901	hypothetical protein	6.0
lmo0851_890439_891197	lmo0851	890439	891197	-3.1974	hypothetical protein lmo0851	6.0
lmo0905_941615_942112	lmo0905	941615	942112	-5.90223	hypothetical protein lmo0905	6.0
lmo0937_973509_973670	lmo0937	973509	973670	-4.07043	hypothetical protein lmo0937	6.0
lmo0939_974229_974975	lmo0939	974229	974975	-7.33071	hypothetical protein lmo0939	6.0
lmo0953_987274_987501	lmo0953	987274	987501	-21.8738	hypothetical protein lmo0953	6.0
lmo0999_1029965_1030756	lmo0999	1029965	1030756	-5.35205	hypothetical protein lmo0999	6.0
lmo1036_1066397_1067662	lmo1036	1066397	1067662	-5.80303	hypothetical protein lmo1036	6.0
lmo1059_1086100_1086630	lmo1059	1086100	1086630	-25.8336	hypothetical protein lmo1059	6.0
lmo1068_1095975_1096835	lmo1068	1095975	1096835	-189.068	hypothetical protein lmo1068	6.0
lmo1118_1154864_1156381	lmo1118	1154864	1156381	-51.713	hypothetical protein lmo1118	6.0
lmo1121_1158020_1158388	lmo1121	1158020	1158388	-5.33829	hypothetical protein lmo1121	6.0
lmo1127_1161220_1161675	lmo1127	1161220	1161675	-4.39563	hypothetical protein lmo1127	6.0
lmo1137_1171662_1172009	lmo1137	1171662	1172009	-9.86557	hypothetical protein lmo1137	6.0
lmo1188_1213636_1215087	lmo1188	1213636	1215087	-31.1075	hypothetical protein lmo1188	6.0
lmo1257_1281820_1282284	lmo1257	1281820	1282284	-175.934	hypothetical protein lmo1257	6.0
lmo1410_1440748_1441296	lmo1410	1440748	1441296	-6.9507	hypothetical protein lmo1410	6.0
lmo1423_1454347_1455177	lmo1423	1454347	1455177	-7.9909	hypothetical protein lmo1423	6.0
lmo1610_1654691_1654909	lmo1610	1654691	1654909	-29.5657	hypothetical gene	6.0
lmo1640_1684229_1684462	lmo1640	1684229	1684462	-30.5844	hypothetical protein lmo1640	6.0
lmo1659_1708312_1708518	lmo1659	1708312	1708518	-69.0829	hypothetical protein lmo1659	6.0
lmo1841_1918363_1918593	lmo1841	1918363	1918593	-3.44004	hypothetical protein lmo1841	6.0
lmo1893_1967015_1967506	lmo1893	1967015	1967506	-5.85101	hypothetical protein lmo1893	6.0
lmo2116_2196382_2197206	lmo2116	2196382	2197206	-5.35029	hypothetical protein lmo2116	6.0
lmo2210_2299833_2300177	lmo2210	2299833	2300177	-5.82253	hypothetical protein lmo2210	6.0
lmo2255_2345260_2345526	lmo2255	2345260	2345526	-5.51641	hypothetical protein lmo2255	6.0
lmo2258_2346593_2346784	lmo2258	2346593	2346784	-3.66499	hypothetical protein lmo2258	6.0
lmo2271_2360908_2361141	lmo2271	2360908	2361141	-189.628	hypothetical protein lmo2271	6.0
lmo2277_2363709_2364260	lmo2277	2363709	2364260	-11.6377	hypothetical protein lmo2277	6.0
lmo2302_2386141_2386680	lmo2302	2386141	2386680	-12.9167	hypothetical protein lmo2302	6.0
lmo2327_2397800_2398084	lmo2327	2397800	2398084	-8.29105	hypothetical protein lmo2327	6.0
lmo2375_2451840_2452235	lmo2375	2451840	2452235	-9.65637	hypothetical protein lmo2375	6.0
lmo2407_2479607_2479921	lmo2407	2479607	2479921	-22.0849	hypothetical protein lmo2407	6.0
lmo2432_2501306_2501470	lmo2432	2501306	2501470	-9.63769	hypothetical protein lmo2432	6.0
lmo2492_2568625_2569011	lmo2492	2568625	2569011	-3.86651	hypothetical protein lmo2492	6.0
lmo2574_2651853_2652125	lmo2574	2651853	2652125	-8.12498	hypothetical protein lmo2574	6.0
lmo2671_2744571_2744939	lmo2671	2744571	2744939	-3.41674	hypothetical protein lmo2671	6.0
lmo2675_2747073_2747414	lmo2675	2747073	2747414	-82.1128	hypothetical protein lmo2675	6.0
lmo2686_2760147_2760680	lmo2686	2760147	2760680	-69.2161	hypothetical protein lmo2686	6.0
lmo2709_2782739_2782894	lmo2709	2782739	2782894	-166.377	hypothetical protein lmo2709	6.0
lmo2710_2783466_2784107	lmo2710	2783466	2784107	-4.63645	hypothetical protein lmo2710	6.0
lmo2778_2862774_2863283	lmo2778	2862774	2863283	-3.4707	hypothetical protein lmo2778	6.0
lmo2792_2878989_2879747	lmo2792	2878989	2879747	-32.836	hypothetical protein lmo2792	6.0
lmo2813_2897116_2897823	lmo2813	2897116	2897823	-7.27132	hypothetical protein lmo2813	6.0
lmo2828_2915744_2916097	lmo2828	2915744	2916097	-163.926	hypothetical protein lmo2828	6.0
lmo2843_2930479_2932473	lmo2843	2930479	2932473	-3.09764	hypothetical protein lmo2843	6.0
cbiO_2687691_2688530	cbiO	2687691	2688530	-8.37789
comK%27_2360435_2360713	comK%27	2360435	2360713	-4.09453
gtcA_2624980_2625417	gtcA	2624980	2625417	-11.7296
int_2402357_2402833	int	2402357	2402833	-3.12021
ispD_1121805_1122830	ispD	1121805	1122830	-60.1661
ispD_1121098_1121808	ispD	1121098	1121808	-51.4828
lmo0149_146764_147381	lmo0149	146764	147381	-7.45381	hypothetical protein lmo0149
lmo01876_1950883_1951323	lmo01876	1950883	1951323	-6.07104
lmo0360a_388451_388678	lmo0360a	388451	388678	-4.16714
lmo0466_502899_504629	lmo0466	502899	504629	-41.6282	hypothetical protein lmo0466
lmo0467_504674_504997	lmo0467	504674	504997	-12.0172	hypothetical protein lmo0467
lmo0468_504972_505277	lmo0468	504972	505277	-10.3924	hypothetical protein lmo0468
lmo0469_505351_506223	lmo0469	505351	506223	-12.8087	hypothetical protein lmo0469
lmo0749_777493_777699	lmo0749	777493	777699	-30.4682	hypothetical protein lmo0749
lmo0866a_907654_907830	lmo0866a	907654	907830	-13.9086
lmo1097a_1132787_1132987	lmo1097a	1132787	1132987	-26.2361
lmo2325_2397212_2397487	lmo2325	2397212	2397487	-6.80526	hypothetical protein lmo2325
lmo2325a_2397294_2397491	lmo2325a	2397294	2397491	-5.81175
lmo2329a_2399320_2399487	lmo2329a	2399320	2399487	-7.76464
lmo2579a_2660178_2660339	lmo2579a	2660178	2660339	-7.8278
lmo2789_2876947_2877153	lmo2789	2876947	2877153	-5.61572	hypothetical protein lmo2789
lmor09_1746266_1747811	lmor09	1746266	1747811	-5.8726
lmos07_231884_231994	lmos07	231884	231994	-14.5051
lmos08_232086_232197	lmos08	232086	232197	-9.3353
lmos09_232289_232400	lmos09	232289	232400	-48.2474
lmos10_232492_232605	lmos10	232492	232605	-40.8881
lmos16_388520_388707	lmos16	388520	388707	-3.72859
lmos18_507206_507394	lmos18	507206	507394	-197.644
lmos19_507450_507643	lmos19	507450	507643	-72.6474
lmos21_544357_544716	lmos21	544357	544716	-7.69022
lmos23_597812_597926	lmos23	597812	597926	-6.0011
lmos24_600604_600750	lmos24	600604	600750	-4.11876
lmos27_708326_708860	lmos27	708326	708860	-41.9635
lmos33_907576_907832	lmos33	907576	907832	-13.9602
lmos35_955829_956001	lmos35	955829	956001	-19.6212
lmos38_1078584_1079111	lmos38	1078584	1079111	-5.49575
lmos39_1152549_1152917	lmos39	1152549	1152917	-4.89316
lmos40_1154309_1154671	lmos40	1154309	1154671	-6.03132
lmos46_1276713_1277207	lmos46	1276713	1277207	-5.01635
lmos51_1461163_1461273	lmos51	1461163	1461273	-5.37934
lmos71_1918154_1918262	lmos71	1918154	1918262	-5.5989
lmos74_2020487_2020609	lmos74	2020487	2020609	-7.0385
lmos75_2039087_2039375	lmos75	2039087	2039375	-74.9054
lmos82_2275258_2275363	lmos82	2275258	2275363	-7.90698
lmos85_2361274_2361423	lmos85	2361274	2361423	-21.5596
lmos86_2364337_2364508	lmos86	2364337	2364508	-301.713
lmos87_2386715_2386992	lmos87	2386715	2386992	-64.3021
lmos90_2660179_2660364	lmos90	2660179	2660364	-7.82695
lmos94_2783098_2783274	lmos94	2783098	2783274	-58.6919
lmos96_2823255_2823477	lmos96	2823255	2823477	-3.76894
lmot10_243139_243214	lmot10	243139	243214	-3.68468
lmot11_677464_677553	lmot11	677464	677553	-10.0184
lmot41_2215375_2215446	lmot41	2215375	2215446	-7.87059
lstR_442869_443300	lstR	442869	443300	-76.8789
lysA_2364754_2365599	lysA	2364754	2365599	-11.1857	similar to diaminopimelate decarboxylase
nrdF_2235739_2236788	nrdF	2235739	2236788	-3.11103
pepC_2407128_2408453	pepC	2407128	2408453	-3.75905
pheT_1652810_1653427	pheT	1652810	1653427	-10.8316	phenylalanyl-tRNA synthetase beta subunit
prfA_203640_204353	prfA	203640	204353	-18.8579
secG_2523835_2524068	secG	2523835	2524068	-3.18823
ulaA_2044481_2045749	ulaA	2044481	2045749	-5.26527
