# Supplementary material for: Transcriptomic Analysis of the Adaptation of Listeria monocytogenes to Lagoon and Soil Matrices Associated with a Piggery Environment: Comparison of Expression Profiles
Source: Front Microbiol. 2017 Sep 26;8:1811. doi: 10.3389/fmicb.2017.01811 (PMC5623016; doi:10.3389/fmicb.2017.01811)
Supplement: Table S3 — Genes differentially expressed in the soil extract. [file Table3.XLSX]

## Sheet: soil genes up after 20 min
Locus	Gene_Name	Start_Coordinate	End_Coordinate	FoldChange	description	Functional category
mreD_1580283_1580801	mreD	1580283	1580801	3.1	similar to cell-shape determining protein MreD	1.1
pbpA_1964489_1966972	pbpA	1964489	1966972	3.7	similar to penicillin-binding protein 2A	1.1
lmo0667_704452_705387	lmo0667	704452	705387	3.3	similar to ABC transporter (ATP-binding protein)	1.2
lmo0807_834845_835939	lmo0807	834845	835939	3.6	similar to spermidine/putrescine ABC transporter, ATP-binding protein	1.2
lmo0808_835939_836748	lmo0808	835939	836748	4.5	similar to spermidine/putrescine ABC transporter, permease protein	1.2
lmo0809_836745_837551	lmo0809	836745	837551	4.2	similar to spermidine/putrescine ABC transporter, permease protein	1.2
lmo0810_837548_838621	lmo0810	837548	838621	2.9	similar to spermidine/putrescine-binding protein	1.2
lmo0993_1023346_1024680	lmo0993	1023346	1024680	13.3	similar to Na+-transporting ATP synthase subunit J	1.2
lmo1421_1451813_1452799	lmo1421	1451813	1452799	3.6	similar to glycine betaine/carnitine/choline ABC transporter (ATP-binding protein)	1.2
lmo1516_1548701_1549906	lmo1516	1548701	1549906	6.2	similar to ammonium transporter NrgA	1.2
lmo1617_1659457_1660926	lmo1617	1659457	1660926	7.7	similar to multidrug-efflux transporter	1.2
lmo1671_1724612_1725565	lmo1671	1724612	1725565	9.3	similar to ABC transporter and adhesion proteins	1.2
lmo1720_1781196_1781504	lmo1720	1781196	1781504	3	similar to phosphotransferase system (PTS) lichenan-specific enzyme IIB component	1.2
pyrP_1916166_1917452	pyrP	1916166	1917452	4.9	highly similar to uracil permease	1.2
zurA_1479330_1480103	zurA	1479330	1480103	6.7	metal (zinc) transport protein(ABC transporter, ATP-binding protein)	1.2
zurM_1478477_1479355	zurM	1478477	1479355	8	metal (zinc) transport protein (ABC transporter, permease protein)	1.2
lmo2421_2491552_2492694	lmo2421	2491552	2492694	6.7	similar to two-component sensor histidine kinase	1.3
lmo1269_1293088_1293654	lmo1269	1293088	1293654	3.4	similar to type-I signal peptidase	1.6
lmo1270_1293689_1294258	lmo1270	1293689	1294258	3	similar to signal peptidase I	1.6
lmo1444_1477050_1477934	lmo1444	1477050	1477934	3.3	similar to protein secretion PrsA (post-translocation molecular chaperone)	1.6
gidB_2887499_2888215	gidB	2887499	2888215	3	GidB protein	1.7
lmo1071_1097786_1098988	lmo1071	1097786	1098988	3.4	similar to cell-division protein RodA and FtsW	1.7
lmo2428_2497069_2498238	lmo2428	2497069	2498238	3.4	similar to cell division proteins RodA, FtsW	1.7
lmo2712_2784805_2786319	lmo2712	2784805	2786319	3.1	highly similar to gluconate kinase	2.1.1
lmo0411_433153_434745	lmo0411	433153	434745	3.7	similar to phosphoenolpyruvate synthase (N-terminal part)	2.1.2
dapF_2096075_2097064	dapF	2096075	2097064	3	diaminopimelate epimerase	2.2
glnA_1326879_1328213	glnA	1326879	1328213	6.5	highly similar to glutamine synthetases	2.2
lmo0537_575166_576437	lmo0537	575166	576437	3.6	similar to N-carbamyl-L-amino acid amidohydrolase	2.2
lmo0538_576403_577584	lmo0538	576403	577584	3.8	similar to N-acyl-L-amino acid amidohydrolase	2.2
lmo1517_1549920_1550285	lmo1517	1549920	1550285	5.8	similar to nitrogen regulatory PII protein	2.2
lmo1536_1570990_1571838	lmo1536	1570990	1571838	5.7	similar to prephenate dehydratase PheA	2.2
lmo1851_1926935_1928425	lmo1851	1926935	1928425	3	similar to carboxy-terminal processing proteinase	2.2
lmo1910_1982630_1983736	lmo1910	1982630	1983736	3.7	similar to oxidoreductases	2.2
lmo2374_2450437_2451798	lmo2374	2450437	2451798	4.8	similar to aspartate kinase	2.2
proA_1283413_1284660	proA	1283413	1284660	3.1	gamma-glutamyl phosphate reductase	2.2
proB_1284644_1285474	proB	1284644	1285474	3.3	gamma-glutamyl kinase	2.2
serC_2912595_2913686	serC	2912595	2913686	4	highly similar to phosphoserine aminotransferase	2.2
carB_1909614_1912826	carB	1909614	1912826	5.9	carbamoyl-phosphate synthetase large chain (catalytic subunit)	2.3
lmo0132_134782_136290	lmo0132	134782	136290	3.4	similar to inosine monophosphate dehydrogenase	2.3
lmo1705_1767846_1768490	lmo1705	1767846	1768490	3	similar to deoxyguanosine kinase/deoxyadenosine kinase(I) subunit	2.3
pyrAa_1912819_1913910	pyrAa	1912819	1913910	8.4	highly similar to carbamoyl-phosphate synthetase (glutaminase subunit)	2.3
pyrB_1915175_1916086	pyrB	1915175	1916086	6.3	highly similar to aspartate carbamoyltransferase	2.3
pyrC_1913907_1915187	pyrC	1913907	1915187	8.3	highly similar to dihydroorotase	2.3
pyrDII_1908827_1909591	pyrDII	1908827	1909591	3.6	highly similar to dihydroorotate dehydrogenase (electron transfer subunit)	2.3
lmo0857_895278_895991	lmo0857	895278	895991	4.5	similar to carboxylesterase	2.4
lmo1005_1036068_1036928	lmo1005	1036068	1036928	3	similar to 3-hydroxyisobutyrate dehydrogenase (B. subtilis YkwC protein)	2.4
lmo1647_1696280_1696888	lmo1647	1696280	1696888	3.3	similar to 1-acylglycerol-3-phosphate O-acyltransferases	2.4
lmo0884_923161_924540	lmo0884	923161	924540	3	similar to protoporphyrinogen IX and coproporphyrinogen III oxidase (HemY)	2.5
lmo0846_884170_885270	lmo0846	884170	885270	4.3	similar to excinuclease ABC, chain C (UvrC)	3.2
lmo2050_2132412_2134652	lmo2050	2132412	2134652	3.5	similar to excinuclease ABC (subunit A)	3.2
lmo2243_2334003_2334569	lmo2243	2334003	2334569	6.1	similar to methylphosphotriester-DNA alkyltransferase and transcriptional regulator	3.2
glnR_1326440_1326808	glnR	1326440	1326808	6.6	similar to glutamine synthetase repressor	3.5.2
gltC_1805041_1805928	gltC	1805041	1805928	3.3	transcription activator of glutamate synthase operon GltC	3.5.2
lmo0806_834287_834829	lmo0806	834287	834829	4.1	similar to transcription regulator	3.5.2
lmo1478_1511375_1511812	lmo1478	1511375	1511812	5.2	similar to transcriptional regulator (MerR family)	3.5.2
lmo1618_1660923_1661363	lmo1618	1660923	1661363	6.2	similar to transcription regulator MarR family	3.5.2
lmo2100_2179758_2181203	lmo2100	2179758	2181203	4.9	similar to transcriptional regulator (GntR family) and to aminotransferase (MocR-like)	3.5.2
lmo2422_2492684_2493379	lmo2422	2492684	2493379	7	similar to two-component response regulator	3.5.2
zurR_1478071_1478496	zurR	1478071	1478496	5.2	transcriptional regulator ZurR (ferric uptake regulation)	3.5.2
rho_2626442_2627713	rho	2626442	2627713	3	highly similar to transcription terminator factor rho	3.5.4
lmo1751_1820133_1821494	lmo1751	1820133	1821494	4.2	similar to hypothetical RNA methyltransferase	3.6
lmo2244_2334586_2335455	lmo2244	2334586	2335455	4.6	similar to putative ribosomal large subunit pseudouridine synthase	3.6
lmo1067_1093965_1095803	lmo1067	1093965	1095803	3.8	similar to GTP-binding elongation factor	3.7.4
obgE_1571905_1573194	obgE	1571905	1573194	4.4	GTPase	3.7.4
prfC_1017870_1019438	prfC	1017870	1019438	4.7	Peptide chain release factor 3	3.7.5
lmo0942_977051_978856	lmo0942	977051	978856	3.5	similar to heat shock protein HtpG	4.1
lmo0187_192018_192593	lmo0187	192018	192593	3.8	similar to B. subtilis YabF protein	5.2
lmo0221_229045_229824	lmo0221	229045	229824	3.2	conserved hypothetical protein	5.2
lmo0755_781103_781924	lmo0755	781103	781924	4.4	similar to unknown proteins	5.2
lmo0795_822611_823531	lmo0795	822611	823531	5.4	conserved hypothetical protein	5.2
lmo0831_861731_862642	lmo0831	861731	862642	3	hypothetical protein lmo0831	5.2
lmo0940_975071_976033	lmo0940	975071	976033	3.5	hypothetical protein lmo0940	5.2
lmo0941_976065_977039	lmo0941	976065	977039	3.7	hypothetical protein lmo0941	5.2
lmo0951_985743_986564	lmo0951	985743	986564	3.1	hypothetical protein lmo0951	5.2
lmo0976_1007669_1008112	lmo0976	1007669	1008112	6.3	similar to B. subtilis YjcF protein	5.2
lmo0977_1008130_1008879	lmo0977	1008130	1008879	7.3	similar to B. subtilis YjcH protein	5.2
lmo0991_1021665_1022432	lmo0991	1021665	1022432	48.3	conserved hypothetical protein	5.2
lmo0992_1022535_1023302	lmo0992	1022535	1023302	16.5	conserved hypothetical protein	5.2
lmo1353_1377695_1378660	lmo1353	1377695	1378660	4.7	similar to B. subtilis YqhQ protein	5.2
lmo1697_1762200_1763165	lmo1697	1762200	1763165	5.1	similar to putative transmembrane proteins	5.2
lmo1714_1776257_1776829	lmo1714	1776257	1776829	3.7	hypothetical protein lmo1714	5.2
lmo1760_1832242_1832919	lmo1760	1832242	1832919	3.7	similar to unknown protein	5.2
lmo1843_1919525_1920436	lmo1843	1919525	1920436	4.2	similar to conserved hypothetical proteins	5.2
lmo1864_1937783_1938415	lmo1864	1937783	1938415	4.8	similar to hemolysinIII proteins, putative integral membrane protein	5.2
lmo1890_1963240_1963605	lmo1890	1963240	1963605	3.3	similar to conserved hypothetical proteins	5.2
lmo1920_1995520_1996116	lmo1920	1995520	1996116	3.8	similar to unknown proteins	5.2
lmo1922_1996784_1998037	lmo1922	1996784	1998037	3.8	similar to unknown proteins	5.2
lmo2048_2130492_2131028	lmo2048	2130492	2131028	3.1	similar to unknown proteins	5.2
lmo2056_2137702_2138757	lmo2056	2137702	2138757	3	similar to unknown proteins	5.2
lmo2145_2230042_2231058	lmo2145	2230042	2231058	3.5	similar to unknown protein	5.2
lmo2148_2233150_2233791	lmo2148	2233150	2233791	3.8	similar to unknown proteins	5.2
lmo2423_2493454_2494329	lmo2423	2493454	2494329	8.7	conserved hypothetical protein	5.2
lmo2587_2669152_2669994	lmo2587	2669152	2669994	3.6	conserved hypothetical proteins	5.2
lmo2590_2678302_2679330	lmo2590	2678302	2679330	3.1	similar to ATP binding proteins	5.2
lmo2604_2690371_2691465	lmo2604	2690371	2691465	4.8	hypothetical protein lmo2604	5.2
lmo0868_908499_909056	lmo0868	908499	909056	3.9	hypothetical protein lmo0868	6.0
lmo1245_1270465_1270725	lmo1245	1270465	1270725	5.3	hypothetical protein lmo1245	6.0
lmo1352_1377410_1377682	lmo1352	1377410	1377682	4.2	hypothetical protein lmo1352	6.0
lmo1518_1550435_1550815	lmo1518	1550435	1550815	4.4	hypothetical protein lmo1518	6.0
lmo1752_1821518_1822273	lmo1752	1821518	1822273	3.7	hypothetical protein lmo1752	6.0
lmo2466_2539838_2540173	lmo2466	2539838	2540173	3.5	hypothetical protein lmo2466	6.0
lmos03_137133_137235	lmos03	137133	137235	3
lmos11_258548_258760	lmos11	258548	258760	4.2
lmos37_1021463_1021588	lmos37	1021463	1021588	15.6
lmos70_1917471_1917574	lmos70	1917471	1917574	3
lmos88_2491058_2491176	lmos88	2491058	2491176	3.6
lmos91_2668833_2669082	lmos91	2668833	2669082	5.4
lmot03_242480_242555	lmot03	242480	242555	3.4
lmot04_242597_242669	lmot04	242597	242669	3.4
lmot05_242675_242756	lmot05	242675	242756	3.1
lmot19_1740993_1741083	lmot19	1740993	1741083	3
lmot20_1741118_1741190	lmot20	1741118	1741190	3.3
lmot21_1741197_1741270	lmot21	1741197	1741270	3.1
lmot22_1741296_1741366	lmot22	1741296	1741366	4.4
lmot23_1741390_1741462	lmot23	1741390	1741462	4.2
lmot24_1741491_1741563	lmot24	1741491	1741563	3.8
lmot25_1741568_1741643	lmot25	1741568	1741643	4.2
lmot26_1741648_1741721	lmot26	1741648	1741721	4.3
lmot27_1741764_1741853	lmot27	1741764	1741853	3.4
lmot28_1741876_1741949	lmot28	1741876	1741949	4.5
lmot29_1741961_1742034	lmot29	1741961	1742034	5.2
lmot30_1742077_1742149	lmot30	1742077	1742149	5.6
lmot31_1742172_1742245	lmot31	1742172	1742245	7.1
lmot32_1742256_1742329	lmot32	1742256	1742329	5.3
lmot33_1742339_1742424	lmot33	1742339	1742424	3
lmot35_1742529_1742610	lmot35	1742529	1742610	6.2
lmot36_1742616_1742688	lmot36	1742616	1742688	7.6
lmot37_1742730_1742805	lmot37	1742730	1742805	3.2
lmot39_1776112_1776183	lmot39	1776112	1776183	3.4
lmot53_2437166_2437238	lmot53	2437166	2437238	3.3
lmot54_2437243_2437318	lmot54	2437243	2437318	3.7

## Sheet: soil gene down after 20 min
Locus	Gene_Name	Start_Coordinate	End_Coordinate	FoldChange	description	Functional category
lmo1424_1455316_1456662	lmo1424	1455316	1456662	-3.09895	similar to manganese transport proteins NRAMP	1.2
lmo2575_2652174_2653085	lmo2575	2652174	2653085	-3.08373	similar to cation transport protein (efflux)	1.2
opuCA_1459049_1460242	opuCA	1459049	1460242	-3.10213	similar to glycine betaine/carnitine/choline ABC transporter (ATP-binding protein)	1.2
lmo2830_2916946_2917266	lmo2830	2916946	2917266	-3.62889	similar to thioredoxin	1.4
lmo2637_2709522_2710421	lmo2637	2709522	2710421	-3.21986	conserved lipoprotein	1.8
inlC_1860200_1861090	inlC	1860200	1861090	-4.05541	internalin C	1.9
fruB_2406161_2406913	fruB	2406161	2406913	-3.90348	fructose-1-phosphate kinase	2.1.1
lmo0506_540421_541467	lmo0506	540421	541467	-3.68402	similar to polyol (sorbitol) dehydrogenase	2.1.1
lmo0735_765683_766354	lmo0735	765683	766354	-3.82211	similar to Ribulose-5-Phosphate 3-Epimerase	2.1.1
lmo2095_2174488_2175420	lmo2095	2174488	2175420	-5.35182	similar to 1-phosphofructokinase	2.1.1
lmo2205_2293775_2294464	lmo2205	2293775	2294464	-2.95289	similar to phosphoglyceromutase 1	2.1.2
lmo0265_287853_288992	lmo0265	287853	288992	-3.72853	similar to succinyldiaminopimelate desuccinylase	2.2
lmo1992_2065698_2066417	lmo1992	2065698	2066417	-3.0998	similar to alpha-acetolactate decarboxylase	2.2
lmo2434_2502401_2503804	lmo2434	2502401	2503804	-3.21596	highly similar to glutamate decarboxylases	2.2
lmo1870_1944145_1944768	lmo1870	1944145	1944768	-3.28732	similar to alkaline phosphatase	2.6
lmo2242_2333375_2333857	lmo2242	2333375	2333857	-4.33873	similar to O6-methylguanine-DNA methyltransferase	3.2
lmo2316_2391813_2392625	lmo2316	2391813	2392625	-3.43293	similar to site-specific DNA-methyltransferase	3.2
lmo0445_476960_478447	lmo0445	476960	478447	-3.40186	similar to transcription regulator	3.5.2
lmo2324_2396454_2397230	lmo2324	2396454	2397230	-3.06769	similar to anti-repressor [Bacteriophage A118]	3.5.2
lmo2328_2398287_2398529	lmo2328	2398287	2398529	-4.92847	similar to transcription regulator	3.5.2
prfA_204339_204468	prfA	203640	204353	-3.46088	listeriolysin positive regulatory protein	3.5.2
rpmF_521601_521771	rpmF	521601	521771	-4.31326	ribosomal protein L32	3.7.1
groES_2149348_2149632	groES	2149348	2149632	-3.15604	class I heat-shock protein (chaperonin) GroES	3.9
cspB_2094877_2095077	cspB	2094877	2095077	-4.49745	similar to major cold-shock protein	4.1
fri_979059_979529	fri	979059	979529	-4.26609	non-heme iron-binding ferritin	4.1
lmo1601_1645412_1645936	lmo1601	1645412	1645936	-2.97013	similar to general stress protein	4.1
lmo2067_2146449_2147426	lmo2067	2146449	2147426	-3.26214	similar to conjugated bile acid hydrolase	4.2
lmo2230_2320416_2320841	lmo2230	2320416	2320841	-3.07307	similar to arsenate reductase	4.2
lmo0121_124495_126363	lmo0121	124495	126363	-3.06962	similar to bacteriophage minor tail proteins	4.3
lmo0122_126360_127178	lmo0122	126360	127178	-2.96912	similar to phage proteins	4.3
lmo0123_127188_128324	lmo0123	127188	128324	-3.70689	similar to protein gp18 from Bacteriophage A118	4.3
lmo2273_2361897_2362274	lmo2273	2361897	2362274	-4.55703	protein gp30 [Bacteriophage A118]	4.3
lmo2274_2362306_2362656	lmo2274	2362306	2362656	-3.9919	protein gp29 [Bacteriophage A118]	4.3
lmo2275_2362661_2363110	lmo2275	2362661	2363110	-3.96313	Portein gp28 [Bacteriophage A118]	4.3
lmo2276_2363135_2363632	lmo2276	2363135	2363632	-3.88796	similar to an unknown bacteriophage protein	4.3
lmo2280_2365893_2366258	lmo2280	2365893	2366258	-3.75192	protein gp23 [Bacteriophage A118]	4.3
lmo2281_2366288_2366446	lmo2281	2366288	2366446	-3.54539	protein gp22 [Bacteriophage A118]	4.3
lmo2282_2366451_2366768	lmo2282	2366451	2366768	-3.21721	protein gp21 [Bacteriophage A118]	4.3
lmo2283_2366780_2367853	lmo2283	2366780	2367853	-3.16236	protein gp20 [Bacteriophage A118]	4.3
lmo2284_2367853_2368881	lmo2284	2367853	2368881	-3.52661	Protein gp19 [Bacteriophage A118]	4.3
lmo2285_2368882_2369907	lmo2285	2368882	2369907	-3.48658	Protein gp18 [Bacteriophage A118]	4.3
lmo2286_2369916_2370734	lmo2286	2369916	2370734	-3.56034	Protein gp17 [Bacteriophage A118]	4.3
lmo2287_2370736_2376099	lmo2287	2370736	2376099	-3.4353	putative tape-measure [Bacteriophage A118]	4.3
lmo2288_2376110_2376715	lmo2288	2376110	2376715	-3.34784	Protein gp15 [Bacteriophage A118]	4.3
lmo2289_2376721_2377143	lmo2289	2376721	2377143	-3.38921	Protein gp14 [Bacteriophage A118]	4.3
lmo2290_2377198_2377530	lmo2290	2377198	2377530	-3.40813	Portein gp13 [Bacteriophage A118]	4.3
lmo2291_2377460_2377894	lmo2291	2377460	2377894	-3.38431	major tail shaft protein [Bacteriophage A118]	4.3
lmo2292_2377897_2378304	lmo2292	2377897	2378304	-3.72001	Portein gp11 [Bacteriophage A118]	4.3
lmo2293_2378304_2378642	lmo2293	2378304	2378642	-3.76541	Protein gp10 [Bacteriophage A118]	4.3
lmo2294_2378642_2379004	lmo2294	2378642	2379004	-3.70635	Protein gp9 [Bacteriophage A118]	4.3
lmo2295_2379004_2379399	lmo2295	2379004	2379399	-3.86748	Protein gp8 [Bacteriophage A118]	4.3
lmo2296_2379418_2380419	lmo2296	2379418	2380419	-3.41575	similar to coat protein [Bacteriophage SPP1]	4.3
lmo2297_2380419_2381009	lmo2297	2380419	2381009	-3.25888	putative scaffolding protein [Bacteriophage A118]	4.3
lmo2298_2381088_2382227	lmo2298	2381088	2382227	-3.60641	Protein gp4 [Bacteriophage A118]	4.3
lmo2299_2382228_2383988	lmo2299	2382228	2383988	-3.57307	putative portal protein [Bacteriophage A118]	4.3
lmo2301_2385301_2386095	lmo2301	2385301	2386095	-3.15903	similar to putative terminase small subunit from Bacteriophage A118	4.3
lmo2303_2387046_2387480	lmo2303	2387046	2387480	-3.00366	Protein gp66 [Bacteriophage A118]	4.3
lmo2315_2391220_2391816	lmo2315	2391220	2391816	-3.12255	similar to protein gp51 [Bacteriophage A118]	4.3
lmo2317_2392622_2393596	lmo2317	2392622	2393596	-3.5041	similar to protein gp49 [Bacteriophage A118]	4.3
lmo2326_2397493_2397774	lmo2326	2397493	2397774	-3.52328	similar to protein gp41 [Bacteriophage A118]	4.3
lmo0660_700537_700821	lmo0660	700537	700821	-3.81238	similar to transposases	4.4
lmaC_122104_122520	lmaC	122104	122520	-3.29539	similar to Antigen C	4.5
lmaD_121664_122092	lmaD	121664	122092	-3.32113	similar to Antigen D	4.5
lmo0189_193593_193850	lmo0189	193593	193850	-4.76026	highly similar to B. subtilis Veg protein	4.5
lmo1249_1273231_1273476	lmo1249	1273231	1273476	-3.90817	hypothetical protein lmo1249	5.1
lmo2156_2239672_2240013	lmo2156	2239672	2240013	-5.14639	hypothetical protein lmo2156	5.1
lmo2187_2274961_2275221	lmo2187	2274961	2275221	-3.60097	hypothetical protein lmo2187	5.1
lmo0056_60506_60799	lmo0056	60506	60799	-3.20818	similar to a small heat shock protein of Clostridium acetobutylicum	5.2
lmo0471_507723_508733	lmo0471	507723	508733	-3.92026	hypothetical protein lmo0471	5.2
lmo0496_532328_532552	lmo0496	532328	532552	-3.31268	similar to B. subtilis YnzC protein	5.2
lmo0515_549438_549869	lmo0515	549438	549869	-4.06643	conserved hypothetical protein	5.2
lmo0553_591412_592047	lmo0553	591412	592047	-3.21396	hypothetical protein lmo0553	5.2
lmo0596_638165_638692	lmo0596	638165	638692	-3.2555	similar to unknown proteins	5.2
lmo0719_749985_750311	lmo0719	749985	750311	-3.29717	similar to unknown protein	5.2
lmo0800_827666_828016	lmo0800	827666	828016	-4.70416	similar to B. subtilis YqkB protein	5.2
lmo0911_947101_947604	lmo0911	947101	947604	-3.99811	hypothetical protein lmo0911	5.2
lmo0994_1024761_1025129	lmo0994	1024761	1025129	-3.39783	hypothetical protein lmo0994	5.2
lmo1285_1307763_1308170	lmo1285	1307763	1308170	-3.19056	conserved hypothetical protein, similar to B. subtilis YneT protein	5.2
lmo1468_1501415_1501861	lmo1468	1501415	1501861	-3.21477	similar to unknown proteins	5.2
lmo1602_1645958_1646413	lmo1602	1645958	1646413	-3.19228	similar to unknown proteins	5.2
lmo2158_2242097_2242282	lmo2158	2242097	2242282	-3.86825	similar to B. subtilis YwmG protein	5.2
lmo2213_2302518_2303021	lmo2213	2302518	2303021	-4.1671	similar to unknown protein	5.2
lmo2228_2317644_2317841	lmo2228	2317644	2317841	-3.03318	similar to unknown protein	5.2
lmo2272_2361582_2361791	lmo2272	2361582	2361791	-4.24703	hypothetical protein lmo2272	5.2
lmo2410_2481023_2481574	lmo2410	2481023	2481574	-3.63472	hypothetical protein lmo2410	5.2
lmo2511_2590044_2590607	lmo2511	2590044	2590607	-4.5347	similar to conserved hypothetical proteins like to B. subtilis YvyD protein	5.2
lmo2719_2794755_2795225	lmo2719	2794755	2795225	-2.96574	conserved hypothetical proteins	5.2
lmo2748_2823530_2823949	lmo2748	2823530	2823949	-3.57231	similar to B. subtilis stress protein YdaG	5.2
lmo0126_129218_129697	lmo0126	129218	129697	-4.33098	hypothetical protein lmo0126	6.0
lmo0378_403279_403725	lmo0378	403279	403725	-3.54029	hypothetical protein lmo0378	6.0
lmo0393_416203_416652	lmo0393	416203	416652	-3.34564	hypothetical protein lmo0393	6.0
lmo0647_689541_689825	lmo0647	689541	689825	-3.24195	hypothetical protein lmo0647	6.0
lmo0797_824423_824884	lmo0797	824423	824884	-3.35581	hypothetical protein lmo0797	6.0
lmo0937_973509_973670	lmo0937	973509	973670	-5.38654	hypothetical protein lmo0937	6.0
lmo0953_987274_987501	lmo0953	987274	987501	-4.35749	hypothetical protein lmo0953	6.0
lmo1257_1281820_1282284	lmo1257	1281820	1282284	-3.82219	hypothetical protein lmo1257	6.0
lmo1423_1454347_1455177	lmo1423	1454347	1455177	-3.43597	hypothetical protein lmo1423	6.0
lmo1659_1708312_1708518	lmo1659	1708312	1708518	-5.32911	hypothetical protein lmo1659	6.0
lmo2257_2346252_2346596	lmo2257	2346252	2346596	-5.3455	hypothetical CDS	6.0
lmo2269_2359948_2360304	lmo2269	2359948	2360304	-3.31002	hypothetical protein lmo2269	6.0
lmo2271_2360908_2361141	lmo2271	2360908	2361141	-3.11851	hypothetical protein lmo2271	6.0
lmo2320_2394790_2394984	lmo2320	2394790	2394984	-3.02168	hypothetical protein lmo2320	6.0
lmo2327_2397800_2398084	lmo2327	2397800	2398084	-3.76175	hypothetical protein lmo2327	6.0
lmo2454_2525946_2526119	lmo2454	2525946	2526119	-3.49275	hypothetical protein lmo2454	6.0
lmo2574_2651853_2652125	lmo2574	2651853	2652125	-3.18046	hypothetical protein lmo2574	6.0
lmo2686_2760147_2760680	lmo2686	2760147	2760680	-5.04026	hypothetical protein lmo2686	6.0
lmo2709_2782739_2782894	lmo2709	2782739	2782894	-3.99991	hypothetical protein lmo2709	6.0
lmo2792_2878989_2879747	lmo2792	2878989	2879747	-4.31086	hypothetical protein lmo2792	6.0
lmo2828_2915744_2916097	lmo2828	2915744	2916097	-3.98153	hypothetical protein lmo2828	6.0
comK%27_2360435_2360713	comK%27	2360435	2360713	-2.96657	regulator of competence development
lysA_2364754_2365599	lysA	2364754	2365599	-3.36086	similar to diaminopimelate decarboxylase
lmo2760a_2842035_2842385	lmo2760a	2842035	2842385	-3.44627
lmor12_1852187_1853732	lmor12	1852187	1853732	-3.61985
lmos23_597812_597926	lmos23	597812	597926	-2.9621
lmos27_708326_708860	lmos27	708326	708860	-3.44097
lmos53_1546343_1546531	lmos53	1546343	1546531	-4.29384
lmos74_2020487_2020609	lmos74	2020487	2020609	-3.40444
lmos75_2039087_2039375	lmos75	2039087	2039375	-4.47754
lmos78_2106073_2106292	lmos78	2106073	2106292	-2.96596
lmos81_2226024_2226532	lmos81	2226024	2226532	-5.5988
lmos82_2275258_2275363	lmos82	2275258	2275363	-3.69946
lmos84_2346166_2346434	lmos84	2346166	2346434	-5.34066
lmos85_2361274_2361423	lmos85	2361274	2361423	-3.67541
lmos87_2386715_2386992	lmos87	2386715	2386992	-4.342
lmos94_2783098_2783274	lmos94	2783098	2783274	-4.12558
lmos97_2841962_2842200	lmos97	2841962	2842200	-3.57782
lmot59_2437752_2437827	lmot59	2437752	2437827	-3.36281
prfA_203640_204353	prfA	204339	204468	-3.21409

## Sheet: soil genes up after 24h
Locus	Gene_Name	Start_Coordinate	End_Coordinate	FoldChange	description	Functional category
lmo0027_29100_31004	lmo0027	29100	31004	5.38722	similar to PTS system, beta-glucosides specific enzyme IIABC	1.2
lmo0859_897273_898592	lmo0859	897273	898592	4.0122	similar to putative sugar ABC transporter, periplasmic sugar-binding protein,	1.2
lmo0860_898589_899467	lmo0860	898589	899467	4.91728	similar to sugar ABC transporter, permease protein	1.2
lmo0861_899454_900287	lmo0861	899454	900287	3.36859	similar to sugar ABC transporter, permease protein -	1.2
lmo1389_1415152_1416693	lmo1389	1415152	1416693	4.79247	similar to sugar ABC transporter, ATP-binding protein	1.2
lmo1390_1416686_1417738	lmo1390	1416686	1417738	5.1907	similar to ABC transporter (permease proteins)	1.2
lmo1391_1417735_1418685	lmo1391	1417735	1418685	5.27397	similar to sugar ABC transporter, permease protein	1.2
lmo1539_1574922_1575740	lmo1539	1574922	1575740	2.96689	similar to glycerol uptake facilitator	1.2
lmo1731_1796987_1797880	lmo1731	1796987	1797880	3.1254	similar to sugar ABC transporter, permease protein	1.2
lmo2123_2204857_2205708	lmo2123	2204857	2205708	19.1936	similar to maltodextrin ABC-transport system (permease)	1.2
lmo2124_2205709_2207016	lmo2124	2205709	2207016	11.0062	similar to maltodextrin ABC-transport system (permease)	1.2
lmo2125_2207103_2208362	lmo2125	2207103	2208362	23.1356	similar to maltose/maltodextrin ABC-transporter (binding protein)	1.2
lmo2346_2414470_2415249	lmo2346	2414470	2415249	3.73929	similar to amino acid ABC-transporter, ATP-binding protein	1.2
lmo2347_2415246_2415953	lmo2347	2415246	2415953	3.87808	similar to amino acid ABC transporter (permease)	1.2
lmo2349_2416705_2417514	lmo2349	2416705	2417514	3.08528	similar to amino acid ABC transporter (binding protein)	1.2
lmo2650_2722884_2723156	lmo2650	2722884	2723156	8.52987	similar to hypothetical PTS enzyme IIB component	1.2
lmo2651_2723159_2723593	lmo2651	2723159	2723593	5.91823	similar to mannitol-specific PTS enzyme IIA component	1.2
lmo2665_2738719_2739990	lmo2665	2738719	2739990	14.7062	similar to PTS system galactitol-specific enzyme IIC component	1.2
lmo2666_2740052_2740333	lmo2666	2740052	2740333	12.6235	similar to PTS system galactitol-specific enzyme IIB component	1.2
lmo2667_2740390_2740854	lmo2667	2740390	2740854	23.912	similar to PTS system galactitol-specific enzyme IIA component	1.2
lmo2708_2780933_2782297	lmo2708	2780933	2782297	9.0778	similar to PTS system, cellobiose-specific enzyme IIC	1.2
lmo2762_2843914_2844216	lmo2762	2843914	2844216	9.54351	similar to PTS cellobiose-specific enzyme IIB	1.2
lmo2763_2844249_2845601	lmo2763	2844249	2845601	10.3029	similar to PTS cellobiose-specific enzyme IIC	1.2
lmo2765_2846490_2846798	lmo2765	2846490	2846798	4.95585	similar to PTS cellobiose-specific enzyme IIA	1.2
lmo2850_2938662_2939930	lmo2850	2938662	2939930	8.61448	similar to sugar transport proteins	1.2
tcsA_1413646_1414719	tcsA	1413646	1414719	3.98936	CD4+ T cell-stimulating antigen, lipoprotein	1.2
ulaA_2721559_2722857	ulaA	2721559	2722857	11.5939	PTS system ascorbate transporter subunit IIC	1.2
cheA_726413_728269	cheA	726413	728269	8.56073	two-component sensor histidine kinase CheA	1.3
lmo2351_2418083_2418628	lmo2351	2418083	2418628	3.34951	similar to NADH-dependent FMN reductase	1.4
flaA_724896_725759	flaA	724896	725759	6.76268	flagellin protein	1.5
flgB_742578_742979	flgB	742578	742979	9.4655	similar to flagellar basal-body rod protein flgB	1.5
flgC_742991_743401	flgC	742991	743401	7.99158	similar to flagellar basal-body rod protein flgC	1.5
flgD_730074_730496	flgD	730074	730496	8.69775	similar to flagellar hook-associated protein 2 FliD	1.5
flgE_730516_731751	flgE	730516	731751	15.3928	similar to flagellar hook protein FlgE	1.5
flgG_717670_718449	flgG	717670	718449	6.13358	similar to flagellar hook-basal body pro	1.5
flgK_738191_739711	flgK	738191	739711	6.83917	similar to flagellar hook-associated protein FlgK	1.5
flgL_739723_740598	flgL	739723	740598	5.99815	similar to flagellar hook-associated protein 3 FlgL	1.5
flhA_714353_716428	flhA	714353	716428	3.98132	similar to flagella-associated protein flhA	1.5
flhB_713260_714306	flhB	713260	714306	8.60975	similar to hypothetical flagellar protein	1.5
fliD_740610_741899	fliD	740610	741899	7.39138	similar to flagellar hook-associated protein 2 FliD	1.5
fliE_743418_743714	fliE	743418	743714	4.60445	flagellar hook-basal body complex protein FliE	1.5
fliF_743782_745434	fliF	743782	745434	5.11405	similar to flagellar basal-body M-ring protein fliF	1.5
fliG_745437_746543	fliG	745437	746543	5.52549	similar to flagellar motor switch protein fliG	1.5
fliH_746530_747222	fliH	746530	747222	6.18787	similar to flagellar hook-basal body pro	1.5
fliI_747219_748520	fliI	747219	748520	8.16858	similar to flagellar hook-basal body pro	1.5
fliM_732022_733014	fliM	732022	733014	11.4265	similar to flagellar switch protein FliM	1.5
fliP_711428_712195	fliP	711428	712195	3.04965	similar to flagellar biosynthesic protein FliP	1.5
fliQ_712208_712480	fliQ	712208	712480	3.03488	similar to flagellar biosynthesis protein FliQ	1.5
fliR_712483_713244	fliR	712483	713244	7.87491	similar to flagellar biosynthetic protein FliR	1.5
lmo0681_716450_717673	lmo0681	716450	717673	7.13457	similar to flagellar biosynthesis protein FlhF	1.5
lmo0683_718478_719266	lmo0683	718478	719266	6.4747	similar to chemotactic methyltransferase CheR	1.5
lmo0685_719653_720504	lmo0685	719653	720504	8.90886	similar to motility protein (flagellar motor rotation) MotA	1.5
lmo0689_723750_724658	lmo0689	723750	724658	3.09468	similar to CheA activity-modulating chemotaxis protein CheV	1.5
lmo0693_728282_728581	lmo0693	728282	728581	7.09857	similar to flagellar motor switch protein fliY C-terminal part	1.5
lmo0698_731765_732001	lmo0698	731765	732001	11.4925	weakly similar to flagellar switch protein	1.5
lmo0700_733017_734564	lmo0700	733017	734564	9.03485	similar to flagellar motor switch protein fliY	1.5
lmo0708_741918_742304	lmo0708	741918	742304	6.02667	similar to hypothetical flagellar protein	1.5
motB_720464_721291	motB	720464	721291	7.01461	similar to motility protein (flagellar motor rotation) MotB	1.5
lmo0421_441622_442872	lmo0421	441622	442872	3.27006	similar to rod shape-determining protein RodA	1.7
lmo0130_131419_133773	lmo0130	131419	133773	3.91844	similar to 5'-nucleotidase, putative peptidoglycan bound protein (LPXTG motif)	1.8
lmo0701_734570_735973	lmo0701	734570	735973	5.46041	hypothetical protein lmo0701	1.8
lmo0105_110013_112283	lmo0105	110013	112283	10.3638	highly similar to chitinase B	2.1.1
lmo0386_409944_411860	lmo0386	409944	411860	3.29465	similar to B. subtilis IolD protein, to acetolactate synthase	2.1.1
lmo0432_453107_453853	lmo0432	453107	453853	4.23389	similar to oxidoreductase	2.1.1
lmo0862_900303_901835	lmo0862	900303	901835	3.38921	similar to oligo-1,6-glucosidase	2.1.1
lmo1883_1955598_1956656	lmo1883	1955598	1956656	4.1833	similar to chitinases	2.1.1
lmo2121_2201719_2203980	lmo2121	2201719	2203980	6.01171	similar to maltosephosphorylase	2.1.1
lmo2122_2203996_2204829	lmo2122	2203996	2204829	15.2365	similar to maltodextrose utilization protein MalA	2.1.1
lmo2126_2208576_2210351	lmo2126	2208576	2210351	10.3664	similar to maltogenic amylase	2.1.1
lmo2584_2664343_2665128	lmo2584	2664343	2665128	4.17277	similar to formate dehydrogenase associated protein	2.1.1
lmo2586_2665666_2668653	lmo2586	2665666	2668653	5.68407	similar to formate dehydrogenase alpha chain	2.1.1
lmo2661_2735279_2735953	lmo2661	2735279	2735953	3.09091	similar to ribulose-5-phosphate 3-epimerase	2.1.1
lmo2663_2736597_2737628	lmo2663	2736597	2737628	8.42087	similar to polyol dehydrogenase	2.1.1
lmo2664_2737630_2738682	lmo2664	2737630	2738682	11.5467	similar to sorbitol dehydrogenase	2.1.1
lmo2761_2842413_2843867	lmo2761	2842413	2843867	12.9699	similar to beta-glucosidase	2.1.1
lmo2764_2845613_2846497	lmo2764	2845613	2846497	15.5792	similar to xylose operon regulatory protein and to glucose kinase	2.1.1
lmo2847_2935083_2935904	lmo2847	2935083	2935904	11.8847	highly similar to rhamnulose-1-phosphate aldolase	2.1.1
lmo2848_2935917_2937179	lmo2848	2935917	2937179	9.25454	highly similar to L-rhamnose isomerase	2.1.1
lmo2849_2937192_2938643	lmo2849	2937192	2938643	8.37392	similar to rhamnulokinase	2.1.1
lmo2647_2719735_2720484	lmo2647	2719735	2720484	10.9685	similar to creatinine amidohydrolase	2.2
lmo2648_2720497_2721489	lmo2648	2720497	2721489	8.14973	similar to Phosphotriesterase	2.4
lmo1042_1071462_1072685	lmo1042	1071462	1072685	3.02834	similar to molybdopterin biosynthesis protein moeA	2.5
moaA_1074324_1075325	moaA	1074324	1075325	3.76158	molybdenum cofactor biosynthesis protein A	2.5
moaC_1073813_1074295	moaC	1073813	1074295	4.66215	molybdenum cofactor biosynthesis protein C	2.5
cheY_726034_726393	cheY	726034	726393	10.768	Chemotaxis response regulator CheY	3.5.2
lmo2668_2740888_2742957	lmo2668	2740888	2742957	12.7373	similar to transcriptional antiterminator (BglG family)	3.5.2
lmo2343_2411900_2413222	lmo2343	2411900	2413222	3.43625	similar to nitrilotriacetate monooxygenase	4.2
lmo0121_124495_126363	lmo0121	124495	126363	3.27454	similar to bacteriophage minor tail proteins	4.3
lmo0127_129694_130230	lmo0127	129694	130230	3.13571	weakly similar to protein gp20 from Bacteriophage A118	4.3
lmo0128_130249_130671	lmo0128	130249	130671	3.22657	similar to a protein from Bacteriophage phi-105 (ORF 45)	4.3
lmo0717_748537_749205	lmo0717	748537	749205	5.57599	similar to transglycosylase	4.3
lmaA_123200_123712	lmaA	123200	123712	7.95888	antigen A	4.5
lmaB_122798_123187	lmaB	122798	123187	4.59705	antigen B	4.5
lmo0119_123760_124062	lmo0119	123760	124062	3.98075	hypothetical protein lmo0119	5.2
lmo0120_124104_124508	lmo0120	124104	124508	4.14454	hypothetical protein lmo0120	5.2
lmo0688_721824_723737	lmo0688	721824	723737	4.23411	similar to unknown protein	5.2
lmo1718_1779714_1780802	lmo1718	1779714	1780802	3.76764	similar to putative outer surface protein	5.2
lmo2344_2413219_2413485	lmo2344	2413219	2413485	4.66165	similar to B. subtilis YtnI protein	5.2
lmo2345_2413478_2414473	lmo2345	2413478	2414473	3.5263	conserved hypothetical protein	5.2
lmo2350_2417531_2418067	lmo2350	2417531	2418067	5.80468	similar to B. subtilis YtmI protein	5.2
lmo2585_2665190_2665666	lmo2585	2665190	2665666	3.50744	similar to B. subtilis YrhD protein	5.2
lmo2846_2934756_2935070	lmo2846	2934756	2935070	4.32738	highly similar to B. subtilis YulD protein	5.2
lmo0675_711121_711435	lmo0675	711121	711435	2.98646	hypothetical protein lmo0675	6.0
lmo0684_719291_719626	lmo0684	719291	719626	4.45677	hypothetical protein lmo0684	6.0
lmo0687_721301_721801	lmo0687	721301	721801	5.74118	hypothetical protein lmo0687	6.0
lmo0694_728600_729010	lmo0694	728600	729010	6.6972	hypothetical protein lmo0694	6.0
lmo0695_729026_730072	lmo0695	729026	730072	10.0934	hypothetical protein lmo0695	6.0
lmo0709_742276_742557	lmo0709	742276	742557	4.32539	hypothetical protein lmo0709	6.0
lmo0718_749219_749863	lmo0718	749219	749863	4.20809	hypothetical protein lmo0718	6.0
lmo2644a_2718312_2719055	lmo2644a	2718312	2719055	16.7978	hypothetical protein lmo2644	6.0
lmo2646_2719056_2719775	lmo2646	2719056	2719775	15.9962	hypothetical protein lmo2646	6.0

## Sheet: soil genes down after 24h
Locus	Gene_Name	Start_Coordinate	End_Coordinate	FoldChange	description	Functional category
lmo1017_1046886_1047377	lmo1017	1046886	1047377	-4.57877	similar to phosphotransferase system glucose-specific enzyme IIA	1.2
lmo2683_2757606_2757911	lmo2683	2757606	2757911	-3.75102	similar to cellobiose phosphotransferase enzyme IIB component	1.2
lmo2830_2916946_2917266	lmo2830	2916946	2917266	-5.42294	similar to thioredoxin	1.4
lmo1101_1136900_1137400	lmo1101	1136900	1137400	-3.88106	similar to lipoprotein signal peptidase	1.6
secE_263535_263714	secE	263535	263714	-7.75587	highly similar to preprotein translocase subunit	1.6
lmo0217_223490_223876	lmo0217	223490	223876	-3.18864	similar to B. subtilis DivIC protein	1.7
lmo0835_865530_866534	lmo0835	865530	866534	-3.29793	putative peptidoglycan bound protein (LPXTG motif)	1.8
inlC_1860200_1861090	inlC	1860200	1861090	-3.03154	internalin C	1.9
lmo2564_2643753_2643938	lmo2564	2643753	2643938	-5.74344	similar to 4-oxalocrotonate isomerase	2.1.1
lmo1992_2065698_2066417	lmo1992	2065698	2066417	-3.65203	similar to alpha-acetolactate decarboxylase	2.2
lmo2397_2472089_2472325	lmo2397	2472089	2472325	-5.74839	similar to NifU protein	2.2
lmo2425_2494891_2495268	lmo2425	2494891	2495268	-3.18059	similar to glycine cleavage system protein H	2.2
lmo0802_830259_830897	lmo0802	830259	830897	-4.53682	weakly similar to GTP-pyrophosphokinase	2.3
lmo1870_1944145_1944768	lmo1870	1944145	1944768	-4.49922	similar to alkaline phosphatase	2.6
lmo2523_2601632_2601997	lmo2523	2601632	2601997	-3.8167	similar to single-strand DNA-binding protein	3.1
lmo1119_1156384_1157241	lmo1119	1156384	1157241	-5.29215	similar to methylases	3.2
lmo2242_2333375_2333857	lmo2242	2333375	2333857	-3.18238	similar to O6-methylguanine-DNA methyltransferase	3.2
lmo1412_1441581_1442114	lmo1412	1441581	1442114	-3.75407	modulates DNA topology	3.4
lmo0168_166687_166971	lmo0168	166687	166971	-3.02118	similar to B. subtilis transcription regulatory protein AbrB	3.5.2
lmo0252_267530_267916	lmo0252	267530	267916	-5.08704	similar to repressor (penicilinase repressor)	3.5.2
lmo0325_349326_350228	lmo0325	349326	350228	-3.1314	similar to transcriptional regulators	3.5.2
lmo0989_1019545_1019970	lmo0989	1019545	1019970	-4.77809	similar to regulatory proteins (MarR family)	3.5.2
lmo1116_1153010_1153783	lmo1116	1153010	1153783	-2.95417	similar to regulatory proteins	3.5.2
lmo1251_1274883_1275542	lmo1251	1274883	1275542	-3.934	similar to regulator of the Fnr CRP family (including PrfA)	3.5.2
lmo1745_1814403_1815080	lmo1745	1814403	1815080	-3.41772	similar to two-component response regulator	3.5.2
lmo2165_2247998_2248693	lmo2165	2247998	2248693	-3.04098	similar to transcription regulator CRP/FNR family	3.5.2
lmo2408_2480325_2480528	lmo2408	2480325	2480528	-4.95277	similar to repressor protein	3.5.2
lmo2744_2818841_2819530	lmo2744	2818841	2819530	-3.70724	weakly similar to transcription regulators CRP/FNR family	3.5.2
pyrR_1917581_1918132	pyrR	1917581	1918132	-3.48314	highly similar to pyrimidine operon regulatory protein	3.5.2
nusG_263844_264377	nusG	263844	264377	-3.45519	transcription antitermination factor	3.5.4
rpmB_1890951_1891139	rpmB	1890951	1891139	-3.25343	ribosomal protein L28	3.7.1
rpmE2_2624633_2624878	rpmE2	2624633	2624878	-4.1753	ribosomal protein L31 type B	3.7.1
rpmF_521601_521771	rpmF	521601	521771	-7.18073	ribosomal protein L32	3.7.1
rpmG_263366_263515	rpmG	263366	263515	-7.96357	ribosomal protein L33	3.7.1
rpmH_2943569_2943703	rpmH	2943569	2943703	-3.46427	ribosomal protein L34	3.7.1
rpsT_1513917_1514171	rpsT	1513917	1514171	-4.55771	ribosomal protein S20	3.7.1
lmo1800_1872724_1873620	lmo1800	1872724	1873620	-3.06487	similar to protein-tyrosine phosphatase	3.8
cspB_2094877_2095077	cspB	2094877	2095077	-11.4684	similar to major cold-shock protein	4.1
cspL_1387014_1387214	cspL	1387014	1387214	-4.01261	similar to cold shock protein	4.1
fri_979059_979529	fri	979059	979529	-5.31664	non-heme iron-binding ferritin	4.1
lmo2369_2446240_2446593	lmo2369	2446240	2446593	-3.99933	similar to B. subtilis general stress protein 13 containing a ribosomal S1 protein domain	4.1
lmo0253_267909_268949	lmo0253	267909	268949	-3.9701	similar to penicillinase antirepressor	4.2
lmo1102_1137533_1137868	lmo1102	1137533	1137868	-11.9755	similar to cadmium efflux system accessory proteins	4.2
lmo2273_2361897_2362274	lmo2273	2361897	2362274	-3.38919	protein gp30 [Bacteriophage A118]	4.3
lmo0660_700537_700821	lmo0660	700537	700821	-5.68973	similar to transposases	4.4
lmo0832_863322_863606	lmo0832	863322	863606	-5.42122	similar to transposase	4.4
lmo0189_193593_193850	lmo0189	193593	193850	-34.3186	highly similar to B. subtilis Veg protein	4.5
lmo0074_78362_78811	lmo0074	78362	78811	-7.70547	hypothetical protein lmo0074	5.1
lmo0085_88121_88810	lmo0085	88121	88810	-4.38147	hypothetical protein lmo0085	5.1
lmo0095_103204_103836	lmo0095	103204	103836	-4.70297	hypothetical protein lmo0095	5.1
lmo0148_146306_146656	lmo0148	146306	146656	-6.01954	hypothetical protein lmo0148	5.1
lmo0475_511966_512208	lmo0475	511966	512208	-7.09307	hypothetical protein lmo0475	5.1
lmo0623_660692_660958	lmo0623	660692	660958	-4.32076	hypothetical protein lmo0623	5.1
lmo0834_864824_865537	lmo0834	864824	865537	-4.126	hypothetical protein lmo0833	5.1
lmo2131_2216054_2216743	lmo2131	2216054	2216743	-4.52257	hypothetical protein lmo2131	5.1
lmo2150_2234357_2234533	lmo2150	2234357	2234533	-8.68267	hypothetical protein lmo2150	5.1
lmo2156_2239672_2240013	lmo2156	2239672	2240013	-4.1567	hypothetical protein lmo2156	5.1
lmo2187_2274961_2275221	lmo2187	2274961	2275221	-4.56896	hypothetical protein lmo2187	5.1
lmo2409_2480531_2480944	lmo2409	2480531	2480944	-4.7371	hypothetical protein lmo2409	5.1
lmo2808_2891649_2892032	lmo2808	2891649	2892032	-3.08784	hypothetical secreted protein	5.1
lmo0047_50907_51518	lmo0047	50907	51518	-2.98748	hypothetical protein lmo0047	5.2
lmo0056_60506_60799	lmo0056	60506	60799	-4.34155	similar to a small heat shock protein of Clostridium acetobutylicum	5.2
lmo0207_212824_213285	lmo0207	212824	213285	-3.09049	hypothetical lipoprotein	5.2
lmo0255_269754_270257	lmo0255	269754	270257	-3.46656	similar to unknown protein	5.2
lmo0272_295401_296213	lmo0272	295401	296213	-3.2383	conserved hypothetical protein similar to B. subtilis YxeH protein	5.2
lmo0309_333534_335195	lmo0309	333534	335195	-4.68785	similar to unknown protein	5.2
lmo0322_347219_347611	lmo0322	347219	347611	-4.21313	similar to unknown proteins	5.2
lmo0471_507723_508733	lmo0471	507723	508733	-3.90752	hypothetical protein lmo0471	5.2
lmo0477_514004_514381	lmo0477	514004	514381	-3.17289	putative secreted protein	5.2
lmo0478_514681_515058	lmo0478	514681	515058	-3.32308	putative secreted protein	5.2
lmo0496_532328_532552	lmo0496	532328	532552	-21.1641	similar to B. subtilis YnzC protein	5.2
lmo0559_598020_598925	lmo0559	598020	598925	-8.43375	putative membrane protein	5.2
lmo0599_640300_640632	lmo0599	640300	640632	-4.26557	conserved hypothetical protein	5.2
lmo0635_675563_676267	lmo0635	675563	676267	-2.96242	hypothetical protein lmo0635	5.2
lmo0765_790662_791960	lmo0765	790662	791960	-3.06749	hypothetical protein lmo0765	5.2
lmo0800_827666_828016	lmo0800	827666	828016	-11.0279	similar to B. subtilis YqkB protein	5.2
lmo0843_881992_882249	lmo0843	881992	882249	-3.41449	similar to B. subtilis protein YsdA	5.2
lmo0903_940316_940696	lmo0903	940316	940696	-3.53849	conserved hypothetical protein	5.2
lmo0911_947101_947604	lmo0911	947101	947604	-3.51077	hypothetical protein lmo0911	5.2
lmo0932_968819_969424	lmo0932	968819	969424	-8.49149	conserved hypothetical protein	5.2
lmo0944_979762_980064	lmo0944	979762	980064	-4.28899	similar to B. subtilis YneR protein	5.2
lmo1001_1032333_1032617	lmo1001	1032333	1032617	-14.7468	similar to B. subtilis protein YkvS	5.2
lmo1008_1038863_1039096	lmo1008	1038863	1039096	-4.84856	similar to B. subtilis YkuJ protein	5.2
lmo1037_1067723_1068526	lmo1037	1067723	1068526	-4.21212	highly similar to B. subtilis YoaT protein	5.2
lmo1069_1096874_1097116	lmo1069	1096874	1097116	-6.98647	similar to B. subtilis YlaI protein	5.2
lmo1070_1097322_1097603	lmo1070	1097322	1097603	-7.07574	similar to B. subtilis YlaN protein	5.2
lmo1285_1307763_1308170	lmo1285	1307763	1308170	-3.45147	conserved hypothetical protein, similar to B. subtilis YneT protein	5.2
lmo1306_1334028_1334267	lmo1306	1334028	1334267	-3.74965	highly similar to B. subtilis YneF protein	5.2
lmo1333_1362765_1363244	lmo1333	1362765	1363244	-3.00971	similar to B. subtilis YqzC protein	5.2
lmo1411_1441313_1441540	lmo1411	1441313	1441540	-3.43373	hypothetical protein lmo1411	5.2
lmo1416_1446383_1446982	lmo1416	1446383	1446982	-5.11675	hypothetical protein lmo1416	5.2
lmo1528_1564343_1564633	lmo1528	1564343	1564633	-5.12429	similar to unknown proteins	5.2
lmo1529_1564776_1565105	lmo1529	1564776	1565105	-4.762	similar to unknown proteins	5.2
lmo1687_1752413_1752940	lmo1687	1752413	1752940	-3.29432	similar to hypothetical proteins	5.2
lmo1717_1778415_1779482	lmo1717	1778415	1779482	-3.03628	similar to hypothetical proteins	5.2
lmo1750_1819244_1819798	lmo1750	1819244	1819798	-3.15733	similar to unknown protein	5.2
lmo2149_2233841_2234158	lmo2149	2233841	2234158	-5.72978	similar to unknown proteins	5.2
lmo2158_2242097_2242282	lmo2158	2242097	2242282	-3.9335	similar to B. subtilis YwmG protein	5.2
lmo2177_2259366_2259713	lmo2177	2259366	2259713	-3.49287	similar to unknown protein	5.2
lmo2180_2268424_2268900	lmo2180	2268424	2268900	-4.1267	similar to unknown protein	5.2
lmo2204_2293497_2293685	lmo2204	2293497	2293685	-7.83212	similar to unknown protein	5.2
lmo2208_2298093_2298863	lmo2208	2298093	2298863	-3.21355	similar to unknown protein	5.2
lmo2223_2312839_2313192	lmo2223	2312839	2313192	-6.35321	similar to unknown proteins	5.2
lmo2261_2348231_2348539	lmo2261	2348231	2348539	-4.61713	similar to unknown proteins	5.2
lmo2272_2361582_2361791	lmo2272	2361582	2361791	-10.185	hypothetical protein lmo2272	5.2
lmo2385_2460720_2461091	lmo2385	2460720	2461091	-2.98155	similar to B. subtilis YuxO protein	5.2
lmo2410_2481023_2481574	lmo2410	2481023	2481574	-3.56184	hypothetical protein lmo2410	5.2
lmo2439_2506494_2506835	lmo2439	2506494	2506835	-5.76266	hypothetical protein lmo2439	5.2
lmo2511_2590044_2590607	lmo2511	2590044	2590607	-3.80865	similar to conserved hypothetical proteins like to B. subtilis YvyD protein	5.2
spxA_2279524_2279919	spxA	2279524	2279919	-3.05466	Regulatory protein spx	5.2
lmo0143_144097_144273	lmo0143	144097	144273	-7.358	hypothetical protein lmo0143	6.0
lmo0144_144397_144840	lmo0144	144397	144840	-14.1504	hypothetical protein lmo0144	6.0
lmo0147_145869_146306	lmo0147	145869	146306	-4.96081	hypothetical protein lmo0147	6.0
lmo0150_147399_147764	lmo0150	147399	147764	-4.7891	hypothetical protein lmo0150	6.0
lmo0151_147884_148291	lmo0151	147884	148291	-4.02707	hypothetical protein lmo0151	6.0
lmo0254_269067_269729	lmo0254	269067	269729	-3.37016	hypothetical protein lmo0254	6.0
lmo0307_331543_332688	lmo0307	331543	332688	-3.49574	hypothetical protein lmo0307	6.0
lmo0310_335350_336426	lmo0310	335350	336426	-3.64836	hypothetical protein lmo0310	6.0
lmo0311_336541_337161	lmo0311	336541	337161	-3.17012	hypothetical protein lmo0311	6.0
lmo0332_360172_360507	lmo0332	360172	360507	-4.79964	hypothetical protein lmo0332	6.0
lmo0334_366508_367032	lmo0334	366508	367032	-5.16139	hypothetical protein lmo0334	6.0
lmo0338_369377_369757	lmo0338	369377	369757	-3.40562	hypothetical protein lmo0338	6.0
lmo0375_401386_401580	lmo0375	401386	401580	-3.31893	hypothetical protein lmo0375	6.0
lmo0378_403279_403725	lmo0378	403279	403725	-4.6656	hypothetical protein lmo0378	6.0
lmo0379_403743_404198	lmo0379	403743	404198	-4.91031	hypothetical protein lmo0379	6.0
lmo0380_404365_404994	lmo0380	404365	404994	-6.03627	hypothetical protein lmo0380	6.0
lmo0381_405221_405607	lmo0381	405221	405607	-5.11335	hypothetical protein lmo0381	6.0
lmo0440_469575_470078	lmo0440	469575	470078	-3.66866	hypothetical protein lmo0440	6.0
lmo0466_502899_504629	lmo0466	502899	504629	-3.96103	hypothetical protein lmo0466	6.0
lmo0467_504674_504997	lmo0467	504674	504997	-3.66293	hypothetical protein lmo0467	6.0
lmo0468_504972_505277	lmo0468	504972	505277	-3.74776	hypothetical protein lmo0468	6.0
lmo0474_511215_511562	lmo0474	511215	511562	-2.9603	hypothetical protein lmo0474	6.0
lmo0620_659083_659475	lmo0620	659083	659475	-4.51097	hypothetical protein lmo0620	6.0
lmo0622_660398_660676	lmo0622	660398	660676	-4.42807	hypothetical	6.0
lmo0647_689541_689825	lmo0647	689541	689825	-3.58935	hypothetical protein lmo0647	6.0
lmo0726_756494_756637	lmo0726	756494	756637	-4.37678	Hypothetical CDS	6.0
lmo0746_776398_776697	lmo0746	776398	776697	-3.39104	hypothetical protein lmo0746	6.0
lmo0747_776761_777102	lmo0747	776761	777102	-3.97239	hypothetical protein lmo0747	6.0
lmo0748_777209_777496	lmo0748	777209	777496	-4.82988	hypothetical protein lmo0748	6.0
lmo0749_777493_777699	lmo0749	777493	777699	-4.7064	hypothetical protein lmo0749	6.0
lmo0750_777692_778207	lmo0750	777692	778207	-4.16977	hypothetical protein lmo0750	6.0
lmo0751_778262_778558	lmo0751	778262	778558	-4.36714	hypothetical protein lmo0751	6.0
lmo0778_803201_803548	lmo0778	803201	803548	-3.99816	hypothetical protein lmo0778	6.0
lmo0850_890069_890215	lmo0850	890069	890215	-8.00675	hypothetical protein	6.0
lmo0937_973509_973670	lmo0937	973509	973670	-13.902	hypothetical protein lmo0937	6.0
lmo0953_987274_987501	lmo0953	987274	987501	-3.2987	hypothetical protein lmo0953	6.0
lmo1068_1095975_1096835	lmo1068	1095975	1096835	-3.18551	hypothetical protein lmo1068	6.0
lmo1117_1153848_1154204	lmo1117	1153848	1154204	-3.08311	hypothetical protein lmo1117	6.0
lmo1118_1154864_1156381	lmo1118	1154864	1156381	-3.54009	hypothetical protein lmo1118	6.0
lmo1127_1161220_1161675	lmo1127	1161220	1161675	-3.26111	hypothetical protein lmo1127	6.0
lmo1257_1281820_1282284	lmo1257	1281820	1282284	-4.32592	hypothetical protein lmo1257	6.0
lmo1423_1454347_1455177	lmo1423	1454347	1455177	-3.72669	hypothetical protein lmo1423	6.0
lmo1640_1684229_1684462	lmo1640	1684229	1684462	-4.80255	hypothetical protein lmo1640	6.0
lmo1659_1708312_1708518	lmo1659	1708312	1708518	-9.52802	hypothetical protein lmo1659	6.0
lmo1665_1716858_1717160	lmo1665	1716858	1717160	-3.91742	hypothetical protein lmo1665	6.0
lmo1779_1855571_1855933	lmo1779	1855571	1855933	-3.08076	hypothetical protein lmo1779	6.0
lmo2129_2212384_2212620	lmo2129	2212384	2212620	-3.22742	hypothetical protein lmo2129	6.0
lmo2197_2286839_2287183	lmo2197	2286839	2287183	-3.99163	hypothetical protein lmo2197	6.0
lmo2210_2299833_2300177	lmo2210	2299833	2300177	-14.5241	hypothetical protein lmo2210	6.0
lmo2258_2346593_2346784	lmo2258	2346593	2346784	-3.60097	hypothetical protein lmo2258	6.0
lmo2269_2359948_2360304	lmo2269	2359948	2360304	-3.28587	hypothetical protein lmo2269	6.0
lmo2271_2360908_2361141	lmo2271	2360908	2361141	-12.8314	hypothetical protein lmo2271	6.0
lmo2302_2386141_2386680	lmo2302	2386141	2386680	-3.6405	hypothetical protein lmo2302	6.0
lmo2356_2424922_2425533	lmo2356	2424922	2425533	-6.22182	hypothetical protein lmo2356	6.0
lmo2407_2479607_2479921	lmo2407	2479607	2479921	-4.23524	hypothetical protein lmo2407	6.0
lmo2443_2508992_2509411	lmo2443	2508992	2509411	-8.4109	hypothetical protein lmo2443	6.0
lmo2686_2760147_2760680	lmo2686	2760147	2760680	-4.58476	hypothetical protein lmo2686	6.0
lmo2709_2782739_2782894	lmo2709	2782739	2782894	-3.83236	hypothetical protein lmo2709	6.0
lmo2753_2830284_2830523	lmo2753	2830284	2830523	-8.84679	hypothetical protein lmo2753	6.0
lmo2778_2862774_2863283	lmo2778	2862774	2863283	-4.22235	hypothetical protein lmo2778	6.0
lmo2792_2878989_2879747	lmo2792	2878989	2879747	-3.13771	hypothetical protein lmo2792	6.0
lmo2828_2915744_2916097	lmo2828	2915744	2916097	-6.66774	hypothetical protein lmo2828	6.0
lmo2857_2943871_2944341	lmo2857	2943871	2944341	-5.22848	Putative uncharacterized protein lmo2857	6.0
comK%27_2360435_2360713	comK%27	2360435	2360713	-6.51956	regulator of competence development
int_2402357_2402833	int	2402357	2402833	-2.97585	integrase
lmo0308_332776_333132	lmo0308	332776	333132	-3.19454	pseudogene
lmo0142a_143986_144273	lmo0142a	143986	144273	-7.27158
lmo0866a_907654_907830	lmo0866a	907654	907830	-6.15704
lmo1596a_1639998_1640198	lmo1596a	1639998	1640198	-6.85963
lmo2689a_2765824_2766078	lmo2689a	2765824	2766078	-6.59907
lmo2760a_2842035_2842385	lmo2760a	2842035	2842385	-7.1773
lmos07_231884_231994	lmos07	231884	231994	-3.57519
lmos08_232086_232197	lmos08	232086	232197	-3.55284
lmos09_232289_232400	lmos09	232289	232400	-4.40453
lmos10_232492_232605	lmos10	232492	232605	-4.90331
lmos17_434831_434929	lmos17	434831	434929	-5.76699
lmos19_507450_507643	lmos19	507450	507643	-4.88993
lmos21_544357_544716	lmos21	544357	544716	-6.95428
lmos26_637826_637926	lmos26	637826	637926	-4.42631
lmos27_708326_708860	lmos27	708326	708860	-8.59216
lmos28_756458_756652	lmos28	756458	756652	-4.13684
lmos29_802948_803031	lmos29	802948	803031	-3.68006
lmos33_907576_907832	lmos33	907576	907832	-6.09261
lmos34_907926_907973	lmos34	907926	907973	-3.32475
lmos35_955829_956001	lmos35	955829	956001	-7.66697
lmos39_1152549_1152917	lmos39	1152549	1152917	-32.7153
lmos40_1154309_1154671	lmos40	1154309	1154671	-3.93811
lmos48_1372840_1372931	lmos48	1372840	1372931	-3.2761
lmos54_1553972_1554200	lmos54	1553972	1554200	-8.04642
lmos57_1588901_1589127	lmos57	1588901	1589127	-4.65285
lmos58_1597218_1597448	lmos58	1597218	1597448	-5.5938
lmos59_1642603_1642811	lmos59	1642603	1642811	-3.24231
lmos61_1676666_1676907	lmos61	1676666	1676907	-24.7475
lmos62_1702373_1702553	lmos62	1702373	1702553	-4.4666
lmos64_1716543_1716651	lmos64	1716543	1716651	-4.56598
lmos65_1739491_1739597	lmos65	1739491	1739597	-17.6708
lmos66_1809817_1810057	lmos66	1809817	1810057	-3.90954
lmos70_1917471_1917574	lmos70	1917471	1917574	-4.94033
lmos71_1918154_1918262	lmos71	1918154	1918262	-4.41033
lmos74_2020487_2020609	lmos74	2020487	2020609	-4.20789
lmos75_2039087_2039375	lmos75	2039087	2039375	-5.27933
lmos76_2054124_2054308	lmos76	2054124	2054308	-3.15803
lmos78_2106073_2106292	lmos78	2106073	2106292	-6.56259
lmos79_2154765_2155058	lmos79	2154765	2155058	-4.60418
lmos80_2154775_2154852	lmos80	2154775	2154852	-4.91736
lmos82_2275258_2275363	lmos82	2275258	2275363	-4.33845
lmos83_2287226_2287453	lmos83	2287226	2287453	-8.29497
lmos85_2361274_2361423	lmos85	2361274	2361423	-4.87314
lmos93_2765940_2766104	lmos93	2765940	2766104	-6.75569
lmos97_2841962_2842200	lmos97	2841962	2842200	-7.59726
lmot01_82705_82777	lmot01	82705	82777	-3.11509
lmot10_243139_243214	lmot10	243139	243214	-3.30541
lmot11_677464_677553	lmot11	677464	677553	-7.61578
lmot16_970867_970937	lmot16	970867	970937	-4.03848
lmot41_2215375_2215446	lmot41	2215375	2215446	-6.01896
lmot42_2215604_2215677	lmot42	2215604	2215677	-4.65962
lmot43_2215687_2215770	lmot43	2215687	2215770	-3.73805
lmot63_2672664_2672736	lmot63	2672664	2672736	-3.24394
lmot64_2672761_2672836	lmot64	2672761	2672836	-3.22553
rpmG_1363826_1363975	rpmG	1363826	1363975	-4.05171	ribosomal protein L33
